# Supplementary material for: Copy Number Variation in the Horse Genome
Source: PLoS Genet. 2014 Oct 23;10(10):e1004712. doi: 10.1371/journal.pgen.1004712 (PMC4207638; doi:10.1371/journal.pgen.1004712)
Supplement: Table S1 — Horse breeds (n = 16) and individuals (n = 38) used in this study. (XLSX) [file pgen.1004712.s005.xlsx]

## Sheet: Table S1_Breeds, horses
Table S1: Horse breeds (n=16) and individuals (n=38) used in this study.
Domestic horse, Equus caballus
Breed	ID	Sex	Source of DNA
Akhal-Teke1	BP131	M	Blood
Akhal-Teke2	BP132	M	Blood
American Miniature Horse1	BP7	M	Blood
American Miniature Horse2	BP353	F	Hair
American Quarter Horse1	BP3	M	Blood
American Quarter Horse2	H261	F	Blood
American Quarter Horse3	H528	M	Blood/hair
Arabian1	BP35	M	Blood
Arabian2	BP290	F	Hair
Belgian Draft1	BP117	M	Blood
Belgian Draft2	BP291	F	Hair
Caspian Pony1	BP60	M	Blood
Caspian Pony2	BP288	F	Hair
Clydesdale1	BP65	M	Blood
Clydesdale2	BP322	F	Hair
Exmoor Pony1	BP197	M	Blood
Exmoor Pony2	BP297	F	Hair
Fell Pony1	BP85	M	Blood
Fell Pony2	BP285	F	Hair
Friesian1	H519	M	Blood
Friesian2	H481	F	Blood
Friesian3	H525	M	Blood
Friesian4	H526	M	Blood
Mongolian Native Horse1	BP304/GC52020	M	Hair
Mongolian Native Horse2	BP287/GC52022	F	Hair
Percheron1	H520	M	Blood
Percheron2	BP351	F	Hair
Sorraia1	BP303/ECAS32	M	Blood/hair
Sorraia2	BP295	F	Hair
Standardbred1	BP356/M1054	M	Blood
Standardbred2	BP357/M1039	F	Blood
Swiss Warmblood1	HOARSI1-154	M	Blood
Swiss Warmblood2	HOARSI1-146	F	Blood
Swiss Warmblood3	HOARSI1-140	F	Blood
Thoroughbred1	Bravo*	M	Blood
Thoroughbred2	Twilight**	F	Blood
Przewalski horse, Equus przewalski
Przewalski’s Horse1	KB4064	M	Fibroblasts
Przewalski’s Horse2	KB4070	F	Fibroblasts
* Male Thoroughbred Bravo was the DNA donor for the CHORI-241 horse whole genome BAC library (http://bacpac.chori.org/equine241.htm);
** Female Thoroughbred Twilight was the DNA donor for the horse genome sequence draft assembly EcuCab2 (Wade et al. 2009).
