# Supplementary material for: Copy Number Variation in the Horse Genome
Source: PLoS Genet. 2014 Oct 23;10(10):e1004712. doi: 10.1371/journal.pgen.1004712 (PMC4207638; doi:10.1371/journal.pgen.1004712)
Supplement: Table S2 — Primers for quantitative and qualitative PCR to validate CNVs. (XLSX) [file pgen.1004712.s006.xlsx]

## Sheet: Table S2_Primers
Supporting Table S2: Primers for quantitative and qualitative PCR to validate CNVs.
CNVR	Primer/ Probe	Forward 5'-3'	Reverse 5'-3'	Product size, bp
Primers to validate CNVs by qPCR
Chr1:154902018-156985596	G_1_155363729	GGGAAACACCCACATGAAC	AGATTGTATGCAGCCCTGAG	155
Chr1:158858121-160216474	G_1_159058303	CACAAGAGAGGACACTGAGTTTTG	TTCTGAAAGCGAAGGTGACA	199
Chr1:184294777-184310809	G_1_184294977	CTGAGTGCGTTCATCTCTGG	AGCTGGCCTCTGATGTTCTC	174
Chr2:107843727-107956852	G_2_107943355	ACCGAAGCTGATTGATTGGA	CACTTTACATCCAGCCACCA	150
Chr2:18438900-18445935	E_2_18439100	AGTTTCTCTCTACTGGTCATAAAATCC	TGCAGAAGATTAAAAGACTGACTTG	158
Chr5:99124162-99138499	Gs_5_99128424	GGGCTGGAGGTGAGAGTAGA	GCTTCCGGTTGTGATCTAGG	156
Chr7:74885505-74911413	G_7_74887990	CTGCGGGAGGTAAGGTTTTC	TCCCCACACCAGATTTTCTC	150
Chr9:833013-847731	Gs_9_845249	CAGTGTTCGCAGCCAGTAAA	TGGTTCAAACGAGGAGATACG	152
Chr9:30035004-30068185	G_9_30035204	ACGAGACAGGAAGAGCCAGA	TGCTGTGTTGGAACAGTGGT	171
Chr10:58933911-58948759	G_10_58934111	CCTGACTGCCCTACAAAAGTG	ATTACTGGGCTCCCATAGGC	152
Chr10:77901852-77957493	E_10_77957229	GTTGAGGGGCTGATGCTTAT	AACGCCCATTTTCCTCATC	181
Chr14:92768708-92780221	Eic_14_92774449	GCCATTAGTAAGTAAACCAGCTTTG	AGATGTTCACGAGAGATTGTCA	153
Chr17:18834382-19076884	G_17_18840001	GGTCCTAGGGAAGGGGAAAT	CCCAGAGTCTATCAATTCCAATG	163
Chr17:31131790-31213023	G_17_31131990	GGGAAATGGCAATAGTGAGC	TGCTGGATGAGTTGGAGAAA	187
Chr18:9601756-9620412	G_18_9601956	GCCTGTAGTGCTTGTACGTG	TGGGCCTTGGATTTTGTTAG	206
Chr20:32093989-32437216	G_20_32208360	GACCCATTAGCCTGAGTTGC	ATAGGGTGGACGGAGGAAAA	201
Chr20:24841534-24846103	Eic_20_24841849	TTCACTGCTCAGAGGTTCCA	GCAGCTCTTTAGCTTTGGAGTC	221
Chr27:37367353-37373377	Gs_27_37371896	TTTTTCAGTGCCGAAAACCT	CAAATAGACACACAAACCTCACG	168
Chr28:33574146-33604152	G_28_33574346	GCCTGAGTGTTTCAACGCTAT	AGGATGCCTGGTTGTGAATA	153
Primers to validate homozygous deletions by PCR
Chr1: 80225-80251778	Ei_1_80230202	TTCCCAGTGTTTGTTTGCAC	GGGGAGCATATAAATTCAGCA	167
Chr1: 109438769-109539481	G_1_109531053	TGTTCCAAAGCATAGAAGCAGA	GGACATTTGCATCCCACTTC	104
Chr1: 154902018-156985596	Ei_1_155467652	TGGGAAATGTTCATAGCAGTG	ACATTCAACAGGGCCGTTTC	104
Chr1: 154902018-156985596	Ei_1_156509773	TCCATTGCATTCTCCTACCTG	TGGAAAGCAGAAGGACATCA	192
Chr7: 73011033-73713007	Eic_7_73394621	TCAACCCCATTGTGTATGGA	TGGGGGTGAGAGCAGTTATT	162
Chr9: 833013-847731	Gs_9_845249	GATATGGGGCCCAAGAAAGT	TTGGTCTGGCCATCAATGTA	145
Chr12: 12314719-14871326	G_12_12682992	TCCTTCCTCAATATTCCCTTG	GATGTCGAGTTTGATAAGAGTTTCC	101
Chr12: 12314719-14871326	G_12_14393233	GAAAGAGACCATGGCATTTCA	GCTTTCTCTGGCACCCAAGT	100
Chr29: 28640862-29260279	G_29_28641762	CCAAAGGTTTCCTTTTGTCA	CCTCACCCTGACCAGACATT	186
Primers to validate homozygous deletion in XY DSD horses in Chr29 by PCR
Chr29:	DEL.IN1	CCCATGGCTGTGGAACTAGA	ATCACCTGCCCTTCACACTC	180
Chr29:	DEL.IN2	TGATTTGCTTGGATTTTCTGG	TGTGCAGAAAAATACCGAAGATT	154
