# Supplementary material for: Copy Number Variation in the Horse Genome
Source: PLoS Genet. 2014 Oct 23;10(10):e1004712. doi: 10.1371/journal.pgen.1004712 (PMC4207638; doi:10.1371/journal.pgen.1004712)
Supplement: Table S3 — List of all 950 CNV calls in the study cohort. (XLSX) [file pgen.1004712.s007.xlsx]

## Sheet: Table S3_950 CNV calls
Table S3: List of all 950 CNV calls in the study cohort.
Breed	Chr	Start	Stop	Size	Gain log2	Loss log2
Standardbred 2	1	42077601	42128815	51214	0	-0.51989
American Miniature Horse 1	1	42098856	42128815	29959	0	-0.762503
American Miniature Horse 2	1	54628273	54664864	36591	0	-1.17313
American Miniature Horse 2	1	76004365	76105050	100685	0	-0.636592
Przewalski's Horse 1	1	80225802	80251778	25976	0	-0.720814
Clydesdale 1	1	80228646	80230471	1825	0	-2.4611
Percheron 1	1	80228646	80240153	11507	0	-0.65033
Przewalski's Horse 2	1	80228646	80230471	1825	0	-1.01567
Caspian Pony 1	1	80228936	80233229	4293	0	-0.683994
Akhal-teke 2	1	90184698	90200545	15847	0	-0.697042
American Miniature Horse 1	1	109438769	109539481	100712	0.628402	0
American Quarter Horse 3	1	109438769	109539481	100712	0.58664	0
Arabian 1	1	109438769	109539481	100712	0	-1.51336
Arabian 2	1	109438769	109539481	100712	0	-1.64206
Belgian 1	1	109438769	109539481	100712	0.554368	0
Fell Pony 1	1	109438769	109539481	100712	0.532237	0
Percheron 1	1	109438769	109539481	100712	0.506353	0
Standardbred 1	1	109438769	109539481	100712	0.67258	0
Akhal-teke 1	1	109503235	109539481	36246	0	-2.09989
American Miniature Horse 2	1	114057162	114260934	203772	0.813303	0
Akhal-teke 2	1	114252682	114253990	1308	0	-1.49073
American Quarter Horse 2	1	114252682	114255261	2579	0.993582	0
Caspian Pony 1	1	114252682	114253990	1308	0	-1.55767
Clydesdale 1	1	114252682	114253990	1308	0	-1.36068
Exmoor Pony 2	1	114252682	114253990	1308	1.01338	0
Friesian 1	1	114252682	114253990	1308	0	-1.2878
Standardbred 2	1	114252682	114255261	2579	2.03168	0
American Miniature Horse 2	1	117760057	117872136	112079	0	-0.759738
Belgian 2	1	120381548	120406008	24460	0	-1.17856
American Miniature Horse 2	1	142919681	142950007	30326	0	-1.22779
Przewalski's Horse 2	1	142919681	142950007	30326	0	-1.0754
Fell Pony 2	1	145211044	145244272	33228	0	-0.691566
Mongolian Native Horse1	1	154902018	156985596	2083578	0	-0.647326
Swiss Warmblood 3	1	155336999	155657103	320104	0	-0.615037
American Miniature Horse 1	1	155337348	155721247	383899	0	-0.541921
Akhal-teke 1	1	155347110	155721247	374137	0	-0.592874
American Quarter Horse 2	1	155347110	155657103	309993	0	-0.690022
Belgian 2	1	155347110	155657103	309993	0	-0.860744
Caspian Pony 1	1	155347110	155721247	374137	0	-0.654089
Clydesdale 1	1	155347110	155721247	374137	0	-1.53121
Clydesdale 2	1	155347110	155696132	349022	0	-1.74984
Exmoor Pony 2	1	155347110	156547111	1200001	0	-0.602836
Exmoor Pony 2	1	155347110	155657103	309993	0	-1.17493
Mongolian Native Horse1	1	155347110	155657103	309993	0	-1.55599
Mongolian Native Horse2	1	155347110	155696132	349022	0	-1.48111
Percheron 2	1	155347110	155657103	309993	0	-0.674091
Clydesdale 1	1	155363529	155393547	30018	0	-2.53537
Exmoor Pony 2	1	155399482	155442035	42553	0	-0.731419
Mongolian Native Horse1	1	155399482	155442035	42553	0	-0.809254
Mongolian Native Horse2	1	155399482	155442035	42553	0	-0.853937
American Miniature Horse 2	1	155451223	155501592	50369	0	-0.840769
American Quarter Horse 2	1	155451223	155501592	50369	0	-1.45925
Clydesdale 1	1	155451223	155511289	60066	0	-2.88143
Clydesdale 2	1	155451223	155511289	60066	0	-3.04702
Exmoor Pony 2	1	155451223	155467684	16461	0	-2.61436
Mongolian Native Horse1	1	155451223	155511289	60066	0	-2.58288
Mongolian Native Horse2	1	155451223	155511289	60066	0	-2.64625
Percheron 2	1	155451223	155467604	16381	0	-1.48258
Akhal-teke 1	1	155459396	155501592	42196	0	-1.03155
Standardbred 2	1	155459396	155466559	7163	0	-2.33051
Swiss Warmblood 3	1	155459396	155501592	42196	0	-1.17819
Clydesdale 1	1	155552224	155613823	61599	0	-0.898111
Clydesdale 2	1	155599016	155613823	14807	0	-0.583526
Exmoor Pony 2	1	155599016	155613823	14807	0	-0.628799
Mongolian Native Horse2	1	155599016	155613823	14807	0	-0.70244
Mongolian Native Horse1	1	155936291	155938102	1811	0	-1.54991
Belgian 2	1	156094937	156547111	452174	0	-1.53526
Przewalski's Horse 2	1	156094937	156518626	423689	0	-0.677442
Friesian 2	1	156102532	156518626	416094	0	-0.508716
Przewalski's Horse 1	1	156125274	156514421	389147	0	-1.71994
Swiss Warmblood 1	1	156125274	156518626	393352	0	-1.46315
Fell Pony 1	1	156146360	156241813	95453	0	-0.864611
Przewalski's Horse 1	1	156159122	156205909	46787	0	-3.29638
Swiss Warmblood 1	1	156159122	156210690	51568	0	-2.84117
Belgian 2	1	156161268	156205909	44641	0	-3.16163
Swiss Warmblood 1	1	156263157	156281455	18298	0	-2.70264
Akhal-teke 1	1	156353252	156382406	29154	0	-0.620135
Swiss Warmblood 2	1	156378439	156394011	15572	0	-0.732753
Przewalski's Horse 1	1	156434160	156478280	44120	0	-0.868845
Swiss Warmblood 1	1	156434160	156476694	42534	0	-0.658967
Swiss Warmblood 1	1	156487086	156509859	22773	0	-2.63992
Mongolian Native Horse1	1	156850505	156856362	5857	0	-1.71918
Standardbred 2	1	158382281	158394548	12267	0.606193	0
Caspian Pony 1	1	158858121	159189300	331179	0	-0.859599
American Quarter Horse 1	1	158946319	159189300	242981	0	-1.8435
American Quarter Horse 2	1	158946319	159189300	242981	0	-1.24804
Belgian 1	1	158946319	159109904	163585	0	-1.41695
Exmoor Pony 1	1	158946319	159109904	163585	0	-1.05313
Friesian 1	1	158946319	159545344	599025	0	-0.956421
Friesian 2	1	158946319	159189300	242981	0	-1.03407
Friesian 3	1	158946319	159189300	242981	0	-0.959387
Friesian 4	1	158946319	159638240	691921	0	-0.565585
Mongolian Native Horse1	1	158946319	159189300	242981	0	-1.23975
Percheron 2	1	158946319	159134939	188620	0	-1.08423
Przewalski's Horse 1	1	158946319	160216474	1270155	0	-0.733335
Przewalski's Horse 2	1	158946319	159175055	228736	0	-1.09291
Sorraia 1	1	158946319	159134939	188620	0	-1.36761
Standardbred 1	1	158946319	159189300	242981	0	-1.01579
Swiss Warmblood 2	1	158946319	159175055	228736	0	-0.852398
Swiss Warmblood 3	1	158946319	159246177	299858	0	-0.62205
American Quarter Horse 3	1	158952943	159189300	236357	0	-0.769441
Clydesdale 1	1	158952943	159134939	181996	0	-0.981428
Belgian 1	1	159429814	159515307	85493	0	-1.12427
Clydesdale 1	1	159429814	159529295	99481	0	-1.32346
Akhal-teke 1	1	159440988	159529295	88307	0	-0.506869
Caspian Pony 1	1	159440988	159529295	88307	0	-1.24578
Exmoor Pony 1	1	159440988	159529295	88307	0	-1.02313
Fell Pony 1	1	159440988	159504779	63791	0	-1.15991
Friesian 2	1	159440988	159529295	88307	0	-0.725021
Friesian 3	1	159440988	159545344	104356	0	-0.639872
Przewalski's Horse 2	1	159881626	160208272	326646	0	-0.968912
Przewalski's Horse 1	1	160014455	160206635	192180	0	-1.3963
Fell Pony 2	1	160231344	160241432	10088	0.812902	0
Friesian 1	1	162418511	163170628	752117	0	-0.651587
Sorraia 1	1	162447006	162722490	275484	0	-0.96399
Friesian 3	1	162577374	162722490	145116	0	-0.540057
Standardbred 2	1	165703630	165737235	33605	0	-0.673757
Swiss Warmblood 2	1	168728068	168761673	33605	0	-0.586503
Przewalski's Horse 2	1	181262401	181297714	35313	0	-1.07791
Akhal-teke 2	1	183631097	183639628	8531	0	-0.724263
American Miniature Horse 1	1	184294777	184310809	16032	0	-0.627528
Friesian 3	2	226974	298256	71282	0	-0.628317
American Miniature Horse 1	2	230219	267624	37405	0	-0.500174
Friesian 1	2	230219	298256	68037	0	-1.11682
Fell Pony 1	2	243693	298256	54563	0	-0.519539
Standardbred 1	2	15095015	15315789	220774	0	-0.505261
American Miniature Horse 1	2	15406921	15440083	33162	0	-0.575585
Percheron 2	2	18021420	18044329	22909	0	-0.885884
Percheron 1	2	18438900	18445935	7035	0.862271	0
Arabian 2	2	24263095	24267504	4409	0	-1.00428
American Miniature Horse 2	2	64266577	64326379	59802	0	-1.1097
Arabian 1	2	72728210	72920381	192171	0.60442	0
American Miniature Horse 2	2	93684503	93718806	34303	0	-1.5018
Fell Pony 2	2	93684503	93718806	34303	0	-0.795371
Friesian 4	2	93684503	93718806	34303	0.897292	0
Swiss Warmblood 3	2	93684503	93718806	34303	0	-0.803239
American Miniature Horse 2	2	95302468	95388975	86507	0	-1.08836
Friesian 4	2	99341426	99387762	46336	0.864662	0
Akhal-teke 2	2	107843727	107911307	67580	0.568066	0
Akhal-teke 1	2	107855595	107956852	101257	0.510431	0
Exmoor Pony 1	2	107855595	107956852	101257	0.527964	0
Percheron 1	2	107855595	107911307	55712	0.560895	0
Arabian 1	2	118702811	118717242	14431	0.992853	0
Przewalski's Horse 1	3	8061983	8121333	59350	0	-0.644646
Arabian 2	3	8069343	8090035	20692	0	-1.36329
Belgian 2	3	8069343	8090035	20692	0	-1.08613
Caspian Pony 2	3	8069343	8090035	20692	0	-1.08296
Sorraia 2	3	8069343	8090035	20692	0	-1.46267
Swiss Warmblood 1	3	8069343	8090035	20692	0	-0.9231
Swiss Warmblood 3	3	8069343	8090035	20692	0	-0.70523
American Miniature Horse 1	3	8174890	8214226	39336	0	-0.504177
American Miniature Horse 1	3	15818389	15878909	60520	0	-0.50304
Belgian 2	3	21366521	21690515	323994	0	-0.554504
Sorraia 2	3	21366521	21690515	323994	0	-0.612998
Fell Pony 1	3	28829680	28841620	11940	0.651996	0
Caspian Pony 1	3	40060296	40308345	248049	0.549116	0
American Quarter Horse 2	3	43574806	43600412	25606	0	-0.946818
Friesian 2	3	43574806	43602866	28060	0	-0.662799
Standardbred 2	3	43574806	43602866	28060	0	-0.694708
Swiss Warmblood 2	3	43574806	43602866	28060	0	-0.557766
Swiss Warmblood 3	3	43574806	43602866	28060	0	-0.57026
Akhal-teke 2	3	44247754	44304883	57129	0.612156	0
Swiss Warmblood 1	3	65919501	65955494	35993	0	-0.928113
American Miniature Horse 2	3	70306219	70371084	64865	0	-1.29426
Fell Pony 2	3	72009807	72045020	35213	0	-0.688044
Sorraia 1	3	81328220	81382635	54415	0	-0.815655
American Miniature Horse 1	3	94386683	94419560	32877	0	-0.756126
American Miniature Horse 2	3	104584382	104657232	72850	0	-1.06091
American Quarter Horse 3	4	1339972	1354608	14636	0	-0.645528
American Miniature Horse 1	4	1348753	1366202	17449	0	-0.572669
Caspian Pony 1	4	8945672	9573765	628093	0	-0.574327
American Miniature Horse 1	4	8956092	9024219	68127	0	-0.57482
American Miniature Horse 2	4	8956092	9024219	68127	0	-1.07661
Standardbred 1	4	8956092	9024219	68127	0	-0.623173
Swiss Warmblood 3	4	8956092	9024219	68127	0	-0.691437
American Quarter Horse 1	4	8965999	9313393	347394	0	-0.837275
Clydesdale 2	4	8965999	9024219	58220	0	-2.61219
Mongolian Native Horse1	4	8965999	9024219	58220	0	-1.08764
Arabian 1	4	8971750	9024219	52469	0	-2.49676
Arabian 2	4	8971750	9024219	52469	0	-2.34055
Caspian Pony 1	4	8971750	9024219	52469	0	-2.61713
Caspian Pony 2	4	8971750	9024219	52469	0	-2.36573
American Miniature Horse 1	4	9117236	9187384	70148	0	-0.916024
Belgian 1	4	9117236	9187384	70148	0	-0.851183
Clydesdale 1	4	9117236	9189784	72548	0	-0.901377
Fell Pony 1	4	9117236	9352914	235678	0	-0.529884
Friesian 3	4	9117236	9187384	70148	0	-0.800038
Friesian 4	4	9117236	9179300	62064	0	-0.949123
Standardbred 2	4	19890964	19950674	59710	0	-0.518718
Sorraia 1	4	23686504	23809130	122626	0	-0.687015
American Miniature Horse 1	4	68352158	68386268	34110	0	-0.54459
Fell Pony 2	4	81552562	81578981	26419	0	-0.787323
Caspian Pony 1	4	96663630	96694761	31131	0	-0.546879
Friesian 3	4	96671913	96694761	22848	0	-0.821885
Arabian 1	4	96950048	97011384	61336	0.879265	0
Friesian 1	4	97101354	97188671	87317	0	-0.695818
American Miniature Horse 1	4	97135803	97160330	24527	0	-0.600159
Belgian 1	4	97135803	97160330	24527	0	-1.39443
Caspian Pony 1	4	97135803	97189718	53915	0	-0.621271
Clydesdale 1	4	97135803	97160330	24527	0	-1.66071
Fell Pony 1	4	97135803	97160330	24527	0	-0.669965
Standardbred 2	4	97135803	97159235	23432	0	-0.590833
Sorraia 1	5	16041526	16142786	101260	1.09362	0
American Miniature Horse 2	5	16088468	16142786	54318	1.27172	0
Caspian Pony 1	5	16088468	16142786	54318	0	-0.688602
Przewalski's Horse 1	5	16088468	16142786	54318	1.39026	0
Standardbred 2	5	18054639	18090646	36007	0	-0.638098
Swiss Warmblood 2	5	18054639	18090646	36007	0	-0.621336
Fell Pony 1	5	54793273	54841601	48328	0.581326	0
American Miniature Horse 1	5	54798819	54841601	42782	0.642493	0
Caspian Pony 1	5	75073662	75140515	66853	0.586556	0
Akhal-teke 1	5	88206623	88269753	63130	0	-0.801113
Akhal-teke 2	5	88206623	88282058	75435	0	-0.618926
American Miniature Horse 1	5	88206623	88269753	63130	0	-0.828853
American Quarter Horse 2	5	88206623	88269753	63130	0	-1.02188
American Quarter Horse 3	5	88206623	88269753	63130	0	-0.660083
Belgian 1	5	88206623	88269753	63130	0	-0.798548
Caspian Pony 1	5	88206623	88269753	63130	0	-0.814627
Clydesdale 1	5	88206623	88269753	63130	0	-0.881644
Clydesdale 2	5	88206623	88269753	63130	0	-1.12673
Exmoor Pony 1	5	88206623	88269753	63130	0	-0.829892
Exmoor Pony 2	5	88206623	88269753	63130	0	-0.745524
Fell Pony 1	5	88206623	88269753	63130	0	-0.775174
Fell Pony 2	5	88206623	88269753	63130	0	-0.710221
Friesian 2	5	88206623	88269753	63130	0	-0.782136
Friesian 3	5	88206623	88269753	63130	0	-0.648984
Friesian 4	5	88206623	88269753	63130	0	-0.559613
Mongolian Native Horse2	5	88206623	88269753	63130	0	-0.892268
Percheron 1	5	88206623	88269753	63130	0	-0.511016
Przewalski's Horse 2	5	88206623	88269753	63130	0	-1.07837
Standardbred 1	5	88206623	88269753	63130	0	-0.791632
Standardbred 2	5	88206623	88269753	63130	0	-0.804848
Swiss Warmblood 1	5	88206623	88269753	63130	0	-0.981624
Swiss Warmblood 2	5	88206623	88269753	63130	0	-0.762005
Swiss Warmblood 3	5	88206623	88269753	63130	0	-0.755874
American Miniature Horse 2	5	88219179	88269753	50574	0	-1.34829
Caspian Pony 2	5	88219179	88269753	50574	0	-1.08761
Friesian 1	5	88237655	88269753	32098	0	-1.23078
Friesian 2	5	99124162	99138499	14337	0	-0.739171
Friesian 3	5	99124162	99138499	14337	0	-0.749518
Friesian 1	5	99125757	99138499	12742	0	-1.08886
Fell Pony 1	5	99596374	99676807	80433	0.555095	0
American Miniature Horse 1	6	1181751	1197854	16103	0	-0.539289
Friesian 3	6	38258063	38308764	50701	0	-0.507475
Swiss Warmblood 1	6	38277070	38368480	91410	0	-0.69617
Percheron 2	6	38328866	38416792	87926	0	-0.771645
American Miniature Horse 1	6	41152723	41161904	9181	0	-0.647672
Fell Pony 2	6	53564038	53593561	29523	0	-0.734969
Swiss Warmblood 2	6	66069666	66105238	35572	0	-0.974433
Swiss Warmblood 3	6	66069666	66105238	35572	0	-0.600179
Caspian Pony 1	6	66303023	66418674	115651	0	-0.50805
Standardbred 2	6	66457103	66468913	11810	0.958187	0
Clydesdale 1	6	69538385	69594144	55759	0	-0.503722
Akhal-teke 1	6	69756237	69777257	21020	0	-0.738332
Belgian 2	6	69756237	69777257	21020	0	-0.892864
Fell Pony 2	6	69756237	69777257	21020	0	-0.825284
Friesian 1	6	69756237	69777018	20781	0	-1.33254
Friesian 2	6	69756237	69777257	21020	0	-0.754534
Swiss Warmblood 1	6	69756237	69777257	21020	0	-0.667329
Friesian 3	6	69756643	69777257	20614	0	-1.04551
Mongolian Native Horse1	6	69756643	69777257	20614	0	-1.00701
Standardbred 1	6	69756643	69777257	20614	0	-0.534267
American Quarter Horse 1	6	71680707	73404532	1723825	0	-0.546245
Arabian 2	6	71680707	73146424	1465717	0	-0.627303
Mongolian Native Horse1	6	71680707	72877097	1196390	0	-0.687651
Percheron 2	6	71680707	73404532	1723825	0	-0.57449
Sorraia 2	6	71680707	72033177	352470	0	-0.675981
Clydesdale 1	6	71776059	72818888	1042829	0	-0.587109
Clydesdale 2	6	71776059	73407047	1630988	0	-0.712431
Belgian 1	6	71777679	71786269	8590	0	-0.584533
Standardbred 1	6	71777679	71786269	8590	0	-0.697925
Akhal-teke 2	6	72029399	72543228	513829	0	-1.34519
American Miniature Horse 1	6	72029399	72553316	523917	0	-0.604217
Belgian 1	6	72029399	72543228	513829	0	-0.530337
Sorraia 1	6	72029399	72543228	513829	0	-1.92451
Akhal-teke 2	6	72033178	72055945	22767	0	-0.537192
Sorraia 1	6	72033178	72055945	22767	0	-0.700011
Sorraia 2	6	72037102	72543228	506126	0	-1.62693
Akhal-teke 2	6	72093774	72128449	34675	0	-2.64359
Friesian 4	6	72093774	72128449	34675	0	-1.09003
Mongolian Native Horse1	6	72093774	72128449	34675	0	-1.46488
Sorraia 1	6	72093774	72128449	34675	0	-3.24447
Sorraia 2	6	72093774	72128449	34675	0	-2.88489
Sorraia 1	6	72302711	72350517	47806	0	-1.14772
Akhal-teke 2	6	72318360	72350517	32157	0	-0.639712
Akhal-teke 2	6	72376228	72387594	11366	0	-3.94605
Sorraia 1	6	72376228	72387594	11366	0	-3.75184
Sorraia 2	6	72376228	72386360	10132	0	-3.65437
Sorraia 1	6	72480611	72529449	48838	0	-3.42592
Sorraia 1	6	72609342	73417534	808192	0	-0.678747
Sorraia 1	6	72988795	73007067	18272	0	-1.54042
American Miniature Horse 1	6	72993727	73042745	49018	0	-0.549486
Arabian 1	6	74322561	74380906	58345	0.947818	0
Belgian 2	6	74322561	74405537	82976	0	-1.26393
Fell Pony 2	7	8188821	8213749	24928	0	-0.57704
Friesian 4	7	31929603	31947075	17472	0.674187	0
Friesian 4	7	32523454	32559973	36519	0.657453	0
Percheron 2	7	44213098	44234183	21085	0	-0.871294
Swiss Warmblood 1	7	52615321	52726444	111123	0	-0.511949
American Miniature Horse 1	7	57140106	57194763	54657	0	-0.511808
Fell Pony 2	7	57140106	57194763	54657	0	-0.689671
Swiss Warmblood 2	7	57140106	57194763	54657	0	-0.526328
American Miniature Horse 2	7	57151333	57194763	43430	0	-1.30818
Friesian 2	7	57151333	57194763	43430	0	-0.630558
Belgian 1	7	72206196	72221841	15645	0	-0.708435
Mongolian Native Horse1	7	73011033	73456517	445484	0	-0.565748
Percheron 2	7	73018341	73073157	54816	0	-0.639504
Clydesdale 2	7	73029997	73584139	554142	0	-0.598583
Przewalski's Horse 1	7	73055581	73456517	400936	0	-0.895419
Fell Pony 2	7	73056754	73584139	527385	0	-1.12337
Arabian 1	7	73071484	73341535	270051	0	-0.531312
Fell Pony 2	7	73165513	73186458	20945	0	-2.07129
Clydesdale 1	7	73288912	73341535	52623	0	-0.601792
Exmoor Pony 1	7	73288912	73456517	167605	0	-0.630579
Friesian 1	7	73288912	73456517	167605	0	-1.52202
Friesian 1	7	73288912	73291771	2859	0	-2.90132
Friesian 2	7	73288912	73689153	400241	0	-0.5793
Friesian 3	7	73288912	73468925	180013	0	-0.602832
Przewalski's Horse 1	7	73288912	73291457	2545	0	-2.70777
Fell Pony 2	7	73341535	73382516	40981	0	-0.523447
Akhal-teke 1	7	73357892	73689153	331261	0.515325	0
American Miniature Horse 1	7	73357892	73689153	331261	0	-0.85596
Mongolian Native Horse2	7	73357892	73689153	331261	0	-0.532289
Swiss Warmblood 3	7	73357892	73689153	331261	0	-0.960775
Friesian 1	7	73360598	73382516	21918	0	-0.692105
Exmoor Pony 2	7	73361385	73689153	327768	0	-0.933116
Sorraia 1	7	73361385	73713007	351622	0.535212	0
American Miniature Horse 2	7	73391272	73468925	77653	0	-2.19702
American Miniature Horse 2	7	73391272	73407677	16405	0	-3.85888
American Quarter Horse 1	7	73391272	73689153	297881	0	-1.27061
American Quarter Horse 1	7	73391272	73407677	16405	0	-3.24719
Arabian 2	7	73391272	73689153	297881	0	-1.3375
Arabian 2	7	73391272	73407677	16405	0	-2.82682
Belgian 2	7	73391272	73396026	4754	0	-1.54093
Friesian 1	7	73391272	73407677	16405	0	-3.47261
Friesian 4	7	73391272	73689153	297881	0	-0.669385
Mongolian Native Horse1	7	73391272	73407677	16405	0	-2.35241
Mongolian Native Horse2	7	73391272	73396026	4754	0	-1.48846
Przewalski's Horse 1	7	73391272	73407677	16405	0	-3.00148
Przewalski's Horse 2	7	73391272	73396026	4754	0	-1.47734
Swiss Warmblood 1	7	73391272	73689153	297881	0	-0.903561
American Miniature Horse 2	7	73407824	73446326	38502	0	-1.22421
Clydesdale 1	7	73468525	73684697	216172	0.569372	0
Friesian 1	7	73468525	73698957	230432	0.58135	0
Arabian 1	7	73591594	73689153	97559	0.539797	0
Caspian Pony 1	7	74499010	74565798	66788	0	-0.557827
American Quarter Horse 2	7	74885505	74911413	25908	0	-0.765988
Belgian 1	7	74885505	74911413	25908	0	-0.544259
Friesian 2	7	74885505	74911413	25908	0	-1.40006
Standardbred 2	7	74885505	74911413	25908	0	-1.54049
Swiss Warmblood 2	7	74885505	74911413	25908	0	-1.30602
Swiss Warmblood 2	7	76127626	76166895	39269	0	-0.669707
American Quarter Horse 1	7	77113303	77427796	314493	0	-0.659797
Mongolian Native Horse1	7	77113303	77416675	303372	0	-0.530074
Sorraia 2	7	77113303	77416675	303372	0	-0.642971
Arabian 1	7	77360872	77384437	23565	1.20519	0
Akhal-teke 1	8	592932	686862	93930	0.520992	0
Akhal-teke 2	8	592932	686862	93930	0.525889	0
Exmoor Pony 1	8	592932	686862	93930	0.533351	0
Caspian Pony 1	8	1908506	2036793	128287	0	-0.565461
Arabian 1	8	2258236	2483512	225276	0	-0.689245
Caspian Pony 1	8	2258236	2483512	225276	0	-0.531215
Clydesdale 1	8	2316035	2333605	17570	0	-1.18742
American Miniature Horse 1	8	3619056	3698982	79926	0.508819	0
Fell Pony 1	8	3619056	3698982	79926	0.583272	0
Friesian 2	8	3619056	3698982	79926	0.704503	0
Sorraia 1	8	3736146	3910145	173999	0	-0.612317
Sorraia 2	8	3774356	4074438	300082	0	-0.633841
American Quarter Horse 1	8	3801133	3944180	143047	0	-0.978375
Mongolian Native Horse1	8	3801133	3944180	143047	0	-0.814846
Akhal-teke 1	8	3821672	3910145	88473	0	-0.542822
American Miniature Horse 1	8	3821672	3910145	88473	0	-0.587533
Caspian Pony 1	8	3884305	3904123	19818	0	-0.934354
Standardbred 1	8	3884305	3910145	25840	0	-0.573818
Fell Pony 2	8	4252599	4509260	256661	0	-0.784161
Friesian 2	8	4444675	4628408	183733	0	-0.78614
Friesian 2	8	4589186	4591349	2163	0	-1.9732
Friesian 2	8	4806844	4938602	131758	0.736451	0
American Miniature Horse 2	8	21592428	21622603	30175	0	-1.1447
Sorraia 1	8	85933859	86060633	126774	0.678188	0
Exmoor Pony 1	9	833013	847731	14718	0	-2.34632
Exmoor Pony 2	9	833013	847731	14718	0	-0.732666
Caspian Pony 1	9	3468238	3496900	28662	0	-0.64029
Belgian 1	9	3995525	4031959	36434	0.79135	0
Swiss Warmblood 2	9	3995525	4031959	36434	0.589648	0
Fell Pony 2	9	8915394	8956266	40872	0	-0.639783
Standardbred 2	9	8915394	8943661	28267	0	-0.705382
Friesian 4	9	17628562	17657679	29117	0.711685	0
Swiss Warmblood 3	9	17628562	17657679	29117	0	-0.651873
American Miniature Horse 2	9	18225673	18267240	41567	0	-1.14756
Friesian 1	9	28369275	28395401	26126	1.29304	0
American Miniature Horse 1	9	30035004	30068185	33181	0	-0.838466
American Miniature Horse 2	9	30035004	30068185	33181	0	-1.2427
Swiss Warmblood 3	9	30035004	30068185	33181	0	-0.722392
Belgian 1	9	40822052	40870412	48360	0.998316	0
Przewalski's Horse 2	9	40822052	40870412	48360	1.33314	0
Swiss Warmblood 2	9	40822052	40870412	48360	0.950136	0
American Miniature Horse 2	9	48920384	48989852	69468	0	-1.07864
Arabian 1	9	52768685	52852942	84257	0.811878	0
Swiss Warmblood 2	9	60987177	61020950	33773	0	-0.799218
Sorraia 1	9	76427145	76498031	70886	0	-0.76939
Friesian 1	9	77158579	77242144	83565	0.703217	0
Przewalski's Horse 1	10	603285	725734	122449	0	-0.594892
Sorraia 1	10	627704	725734	98030	0	-0.685992
Clydesdale 1	10	629230	725734	96504	0	-0.548443
Fell Pony 1	10	629230	716056	86826	0	-0.5784
American Quarter Horse 1	10	638179	716056	77877	0	-0.947963
Exmoor Pony 1	10	638179	666712	28533	0	-0.777184
Friesian 3	10	638179	716056	77877	0	-0.568439
Swiss Warmblood 1	10	638179	716056	77877	0	-0.725752
Friesian 1	10	638354	666712	28358	0	-1.02008
Friesian 4	10	638354	666712	28358	0	-0.782644
Mongolian Native Horse1	10	638354	716056	77702	0	-0.751234
Arabian 2	10	1665438	1716882	51444	0	-0.568026
American Miniature Horse 2	10	1678593	1727471	48878	0	-0.600048
Fell Pony 2	10	1678593	1695324	16731	0	-0.606163
American Miniature Horse 1	10	1679902	1694302	14400	0	-0.644777
Sorraia 1	10	1679902	1695324	15422	0	-0.987495
Friesian 1	10	12956642	13036299	79657	0	-0.56757
Akhal-teke 1	10	14122471	14209668	87197	0.561633	0
Swiss Warmblood 2	10	14122471	14188896	66425	0.552933	0
Mongolian Native Horse1	10	14266222	14401421	135199	0	-0.510963
Mongolian Native Horse2	10	15478573	15489523	10950	1.00762	0
American Quarter Horse 1	10	17874539	18073540	199001	0	-0.704101
Arabian 2	10	17874539	18073540	199001	0	-0.501591
Sorraia 2	10	17874539	18073540	199001	0	-0.618793
American Miniature Horse 1	10	21913969	21960695	46726	0	-0.530185
Exmoor Pony 1	10	23891115	23937798	46683	0	-0.596221
Fell Pony 1	10	23891115	23935963	44848	0	-0.595277
Akhal-teke 1	10	23906366	23937798	31432	0	-0.751719
American Quarter Horse 2	10	23906366	23935963	29597	0	-0.839099
Caspian Pony 1	10	23906366	23935963	29597	0	-0.896376
Fell Pony 2	10	23906366	23945964	39598	0	-0.524182
Standardbred 2	10	23906366	23937798	31432	0	-0.75582
Fell Pony 2	10	47288989	47335153	46164	0	-0.662278
American Miniature Horse 2	10	58933911	58948759	14848	0	-1.46766
Przewalski's Horse 1	10	62950781	63092108	141327	0.715997	0
Exmoor Pony 1	10	64977085	64991387	14302	0.583218	0
Fell Pony 2	10	64977085	64991387	14302	0.58225	0
Swiss Warmblood 3	10	64977085	64991387	14302	0.620705	0
Exmoor Pony 1	10	65191370	65230984	39614	0	-0.545304
Swiss Warmblood 2	10	69650108	69703662	53554	0	-0.517181
Fell Pony 2	10	69677665	69707419	29754	0	-0.781379
Sorraia 2	10	77901852	77957493	55641	0	-1.46906
Przewalski's Horse 1	11	21482264	21483851	1587	0	-1.59252
Akhal-teke 2	11	58885505	58894388	8883	0	-1.86645
Fell Pony 2	12	3973429	4264026	290597	0	-0.521067
Akhal-teke 1	12	4037053	4185288	148235	0.564699	0
Clydesdale 1	12	4072339	4185288	112949	0.635599	0
Exmoor Pony 1	12	4072339	4185288	112949	0.578836	0
Standardbred 1	12	4072339	4185288	112949	0.646348	0
Standardbred 2	12	4072339	4185288	112949	0	-0.709787
Percheron 1	12	4080557	4197757	117200	0.520994	0
Akhal-teke 2	12	4103110	4185288	82178	0.677628	0
American Quarter Horse 3	12	4103110	4185288	82178	0.598279	0
Arabian 1	12	4103110	4177795	74685	0.897538	0
Belgian 1	12	4103110	4185288	82178	0.573681	0
Caspian Pony 1	12	4103110	4185288	82178	0.746899	0
Friesian 3	12	4103110	4185288	82178	0.54604	0
American Miniature Horse 1	12	4118183	4185288	67105	0.670034	0
Fell Pony 2	12	12314719	12396344	81625	0.64488	0
Akhal-teke 1	12	12321631	12424739	103108	0.795816	0
Percheron 1	12	12321631	12396344	74713	0.511482	0
Friesian 2	12	12334811	12380228	45417	0.676803	0
Belgian 2	12	12424339	14870981	2446642	0	-0.60578
Standardbred 1	12	12424339	12716180	291841	0.88721	0
Akhal-teke 1	12	12486593	14201918	1715325	0	-1.28731
American Quarter Horse 2	12	12486593	14416030	1929437	0	-0.923051
Friesian 2	12	12486593	14492432	2005839	0	-1.16891
Friesian 3	12	12486593	14518244	2031651	0	-1.10099
Caspian Pony 2	12	12494393	13872349	1377956	0	-0.513229
American Quarter Horse 1	12	12507703	14870981	2363278	0	-0.798946
Clydesdale 2	12	12507703	14201918	1694215	0	-0.598066
Friesian 1	12	12507703	14779058	2271355	0	-0.930931
Friesian 3	12	12507703	12528592	20889	0	-3.21864
Standardbred 2	12	12507703	14183516	1675813	0.683734	0
Swiss Warmblood 1	12	12507703	14163155	1655452	0	-0.522922
Akhal-teke 1	12	12507965	12528592	20627	0	-3.66105
Friesian 2	12	12507965	12528592	20627	0	-3.6237
Friesian 1	12	12508104	12850121	342017	0	-1.35127
Standardbred 2	12	12508104	12716180	208076	0.970717	0
Akhal-teke 1	12	12682816	12711778	28962	0	-2.97191
Friesian 2	12	12682816	12711778	28962	0	-3.14761
Friesian 3	12	12700648	12711778	11130	0	-3.80259
Akhal-teke 1	12	12755196	12829194	73998	0	-2.80145
American Quarter Horse 2	12	12755196	12829194	73998	0	-1.48385
Friesian 2	12	12755196	12829194	73998	0	-2.80018
Friesian 3	12	12755196	12829194	73998	0	-2.77234
American Miniature Horse 2	12	12756424	12802787	46363	0	-0.999788
Friesian 2	12	12756424	12762781	6357	0	-5.10156
Friesian 3	12	12756424	12763033	6609	0	-4.32626
Friesian 4	12	12756424	12763033	6609	0	-0.937994
American Miniature Horse 1	12	12963960	13251486	287526	0.659166	0
Akhal-teke 1	12	12985903	13160321	174418	0	-0.59178
Friesian 2	12	12985903	13160321	174418	0	-0.532317
Friesian 3	12	12985903	13160321	174418	0	-0.570131
Akhal-teke 1	12	13168223	13205139	36916	0	-2.5987
Friesian 3	12	13168223	13205139	36916	0	-2.23027
Friesian 2	12	13205764	13218334	12570	0	-0.568371
Akhal-teke 1	12	13306782	13357806	51024	0	-2.77726
Friesian 2	12	13306782	13357806	51024	0	-2.86195
Friesian 3	12	13306782	13357806	51024	0	-2.48761
Akhal-teke 1	12	13359448	13366843	7395	0	-0.609229
Friesian 1	12	13366843	13432671	65828	0	-1.55051
American Miniature Horse 2	12	13381037	14213127	832090	0	-0.540249
Akhal-teke 1	12	13388318	13396762	8444	0	-5.14118
Friesian 2	12	13388318	13396762	8444	0	-5.3526
Friesian 3	12	13388318	13396762	8444	0	-4.93807
Fell Pony 2	12	13432671	13444439	11768	0	-0.616615
Przewalski's Horse 1	12	13492789	13581503	88714	0	-0.992631
Przewalski's Horse 2	12	13517360	13526099	8739	0	-1.0907
Friesian 3	12	13567246	13611482	44236	0	-2.08188
Friesian 2	12	13640460	13666313	25853	0	-3.09417
Akhal-teke 2	12	13706128	14081766	375638	0.695937	0
Akhal-teke 1	12	13823684	13846415	22731	0	-2.28074
Friesian 2	12	13996798	14081766	84968	0	-2.53151
Friesian 3	12	14011265	14081766	70501	0	-2.59343
Friesian 1	12	14167999	14761015	593016	0	-0.549872
Friesian 2	12	14167999	14491750	323751	0	-0.665352
Friesian 3	12	14167999	14491750	323751	0	-0.546977
Belgian 1	12	14201518	14235217	33699	0.853822	0
Sorraia 1	12	14201518	14265001	63483	0.624808	0
Akhal-teke 1	12	14356124	14393433	37309	0	-2.51726
Friesian 2	12	14356124	14393433	37309	0	-2.63526
Friesian 3	12	14356124	14393433	37309	0	-2.09683
American Miniature Horse 2	12	14479588	14866679	387091	0.713604	0
Fell Pony 2	12	14479588	14871326	391738	0.65835	0
American Miniature Horse 1	12	14768729	14871326	102597	0.67287	0
Arabian 2	12	19277283	19541586	264303	0	-0.72652
Sorraia 1	12	19285727	19541586	255859	0	-0.528031
Belgian 2	12	19309176	19541586	232410	0	-0.934317
Caspian Pony 2	12	19309176	19541738	232562	0	-0.656012
Mongolian Native Horse2	12	19309176	19541315	232139	0	-0.838411
Percheron 2	12	19309176	19541315	232139	0	-0.826325
Przewalski's Horse 2	12	19309176	19541586	232410	0	-0.57892
Friesian 1	12	19310133	19535338	225205	0	-0.532947
Sorraia 2	12	19310133	19541315	231182	0	-1.32195
Fell Pony 2	12	19353199	19385015	31816	0	-0.681418
Standardbred 2	12	19695908	19735015	39107	0	-0.586138
American Quarter Horse 2	12	19713059	19717174	4115	0	-1.00741
Fell Pony 2	12	19713059	19717174	4115	0	-0.80918
American Quarter Horse 2	12	26162988	26202026	39038	0	-0.559746
American Miniature Horse 1	12	31376262	31418329	42067	0.547725	0
Belgian 1	12	31377424	31418329	40905	0	-0.661198
Sorraia 1	13	1016356	1040180	23824	0	-0.704492
Belgian 2	13	3516660	3519449	2789	0	-0.999483
Caspian Pony 2	13	3516660	3519449	2789	0	-0.851009
Clydesdale 2	13	3516660	3519449	2789	0	-1.16814
Swiss Warmblood 1	13	3516660	3519449	2789	0	-0.742004
Standardbred 2	13	7337430	7395552	58122	0.626092	0
Akhal-teke 1	13	39574947	39594264	19317	0.563398	0
American Miniature Horse 1	13	39579348	39594264	14916	0.631101	0
Swiss Warmblood 2	13	39588105	39594264	6159	0	-0.600738
Fell Pony 2	13	39873119	39888251	15132	0	-0.575413
Arabian 1	14	10064872	10206940	142068	0.589533	0
Standardbred 2	14	51838243	51867858	29615	0	-0.649659
Akhal-teke 1	14	52212348	52256907	44559	0.742707	0
Akhal-teke 2	14	52212348	52256907	44559	0.80215	0
Exmoor Pony 1	14	52212348	52256907	44559	0.707302	0
Percheron 1	14	52212348	52256907	44559	0.647976	0
Friesian 4	14	52219295	52245501	26206	0.827	0
Akhal-teke 2	14	53208832	53282414	73582	0.672887	0
Akhal-teke 1	14	53228143	53326454	98311	0.529905	0
Fell Pony 2	14	56382793	56445125	62332	0	-0.539677
American Miniature Horse 1	14	81356851	81382807	25956	0	-0.620776
Fell Pony 1	14	92768708	92776370	7662	0.758678	0
Exmoor Pony 2	14	92769642	92776370	6728	0.752752	0
Friesian 4	14	92769642	92776370	6728	1.06427	0
Akhal-teke 1	14	92771933	92780221	8288	0.727269	0
American Miniature Horse 1	14	92771933	92780221	8288	1.18435	0
American Quarter Horse 3	14	92771933	92776370	4437	0.914558	0
Belgian 1	14	92771933	92776370	4437	0.905388	0
Exmoor Pony 1	14	92771933	92776370	4437	1.05813	0
Friesian 2	14	92771933	92776370	4437	1.14982	0
Friesian 3	14	92771933	92776370	4437	1.04272	0
Sorraia 1	14	92771933	92780221	8288	1.12098	0
Belgian 1	14	93451511	93462030	10519	0.626518	0
Przewalski's Horse 2	15	57338289	57447669	109380	0	-0.712459
American Quarter Horse 2	15	70297908	70349385	51477	0	-0.551382
Exmoor Pony 1	16	2770414	2792741	22327	0	-0.762017
American Miniature Horse 2	16	17415668	17440647	24979	0	-1.24073
Fell Pony 2	16	17415668	17440647	24979	0	-0.862663
Standardbred 2	16	17415668	17440647	24979	0	-0.721428
Fell Pony 2	16	51363207	51375688	12481	0	-0.629953
American Miniature Horse 2	16	61365467	61498660	133193	0	-0.780444
American Miniature Horse 1	16	61451726	61490741	39015	0	-0.68383
Fell Pony 2	16	61451726	61498660	46934	0	-0.695836
Arabian 2	16	73317507	73355126	37619	0	-1.04701
Swiss Warmblood 3	16	73317507	73344544	27037	0	-0.61934
Akhal-teke 1	17	16619601	16649820	30219	0	-0.702301
Mongolian Native Horse1	17	18834382	19045254	210872	0	-0.772915
Mongolian Native Horse2	17	18834382	19076884	242502	0	-0.571893
Sorraia 1	17	18834382	19067584	233202	0	-0.687832
Friesian 2	17	31131790	31213023	81233	0	-0.780671
Friesian 3	17	31131790	31213023	81233	0	-0.942827
American Miniature Horse 1	17	42013597	42066155	52558	0	-0.501039
Swiss Warmblood 1	17	56663485	56784000	120515	0	-0.777558
Arabian 1	17	69100626	69176758	76132	0.714291	0
Sorraia 1	18	3263860	3350585	86725	0.77837	0
American Miniature Horse 1	18	3297859	3350585	52726	0.859693	0
American Quarter Horse 3	18	3297859	3350585	52726	0.666705	0
Exmoor Pony 1	18	3297859	3350585	52726	1.12779	0
Exmoor Pony 2	18	3297859	3350585	52726	0.568712	0
American Quarter Horse 2	18	3584096	3615029	30933	0	-0.589876
American Miniature Horse 2	18	9601756	9620412	18656	0	-1.09622
Belgian 2	18	9601756	9620412	18656	0	-1.63771
Exmoor Pony 1	18	9601756	9620412	18656	0	-0.964768
Mongolian Native Horse1	18	9601756	9620412	18656	0	-1.37899
Mongolian Native Horse2	18	9601756	9620412	18656	0	-1.25806
Przewalski's Horse 1	18	9601756	9620412	18656	0	-1.24445
Przewalski's Horse 2	18	9601756	9620412	18656	0	-1.27367
Clydesdale 1	18	13005238	13169299	164061	0.512225	0
American Quarter Horse 3	18	13062972	13076674	13702	0.615116	0
Swiss Warmblood 3	18	13062972	13153050	90078	0.625535	0
Standardbred 2	18	16726079	16775698	49619	0	-0.580285
American Miniature Horse 2	18	26310198	26358039	47841	0	-1.31776
Standardbred 2	18	26310198	26358039	47841	0	-0.608896
Arabian 2	18	37138677	37170646	31969	0	-1.22566
American Miniature Horse 1	18	46622692	46671537	48845	0	-0.804525
Friesian 1	19	1273038	1455632	182594	0.571042	0
Standardbred 2	19	19392071	19433811	41740	0	-0.614281
Standardbred 2	19	20153081	20192098	39017	0	-0.714947
Swiss Warmblood 3	19	20153081	20192098	39017	0	-0.711598
American Miniature Horse 1	19	29811262	29837931	26669	0	-0.623437
American Miniature Horse 2	19	40161347	40259954	98607	0	-0.804371
Standardbred 2	19	52759564	52789845	30281	0	-0.526316
Standardbred 2	20	22868946	22909727	40781	0	-0.559177
Belgian 1	20	24221474	24608879	387405	0.509515	0
Clydesdale 1	20	24221474	24616075	394601	0.593045	0
Sorraia 1	20	24221474	24616075	394601	0.724965	0
Standardbred 2	20	24221474	24616075	394601	0.548513	0
Swiss Warmblood 1	20	24221474	24626776	405302	0.602695	0
Swiss Warmblood 3	20	24221474	24608879	387405	0.500995	0
American Miniature Horse 1	20	24253778	24454405	200627	0.541132	0
Arabian 1	20	24253778	24556668	302890	0.855093	0
Belgian 1	20	24253778	24288964	35186	1.20546	0
Caspian Pony 1	20	24253778	24288964	35186	0.75797	0
Fell Pony 2	20	24253778	24288964	35186	0.837931	0
Swiss Warmblood 3	20	24253778	24288964	35186	1.27402	0
Friesian 1	20	24335701	24494914	159213	0.704739	0
Fell Pony 1	20	24358614	24454405	95791	0.71939	0
Akhal-teke 1	20	24841534	24846103	4569	0	-0.598276
Belgian 1	20	24841534	24846103	4569	0	-1.49189
Standardbred 2	20	24841534	24846103	4569	0	-0.73617
Swiss Warmblood 1	20	24841534	24846103	4569	0	-0.933673
Swiss Warmblood 3	20	24841534	24846103	4569	0	-1.60076
Caspian Pony 1	20	24841792	24846103	4311	0	-0.699972
Friesian 3	20	26301501	26324925	23424	0	-0.592203
Fell Pony 1	20	26387372	26514569	127197	0.718702	0
Swiss Warmblood 2	20	26387372	26506417	119045	0.600048	0
Przewalski's Horse 1	20	26406490	26506417	99927	0.731066	0
Przewalski's Horse 2	20	26406490	26506417	99927	0.703268	0
Standardbred 2	20	26412533	26514569	102036	0.52181	0
American Quarter Horse 3	20	26418412	26490634	72222	0.710333	0
Akhal-teke 2	20	26454905	26506417	51512	0.806231	0
Przewalski's Horse 2	20	28037105	28051391	14286	0	-1.28341
Przewalski's Horse 2	20	28354458	28583540	229082	0	-1.95497
Sorraia 1	20	28354458	28583540	229082	0	-0.85814
Przewalski's Horse 2	20	28358013	28381079	23066	0	-0.559884
Belgian 1	20	28397573	28437691	40118	0	-0.532108
Przewalski's Horse 1	20	28400214	28583540	183326	0	-2.50544
Caspian Pony 1	20	28407359	28437691	30332	0	-0.704088
Standardbred 1	20	28413919	28437691	23772	0	-0.735905
Akhal-teke 2	20	28420026	28422898	2872	0	-0.782983
American Quarter Horse 1	20	28420026	28422898	2872	0	-3.12715
Arabian 2	20	28420026	28437691	17665	0	-1.51992
Fell Pony 1	20	28420026	28437691	17665	0	-0.934536
Friesian 1	20	28420026	28437691	17665	0	-2.48519
Friesian 2	20	28420026	28437691	17665	0	-2.20079
Friesian 4	20	28420026	28422898	2872	0	-0.823559
Mongolian Native Horse1	20	28420026	28422898	2872	0	-2.38159
Mongolian Native Horse2	20	28420026	28437691	17665	0	-2.52008
Percheron 1	20	28420026	28437691	17665	0	-0.671262
Percheron 2	20	28420026	28437691	17665	0	-1.88725
American Miniature Horse 2	20	28421084	28437691	16607	0	-3.80555
Fell Pony 2	20	28421084	28437691	16607	0	-1.11711
Przewalski's Horse 2	20	28421084	28438842	17758	0	-3.42525
Standardbred 2	20	28421084	28437691	16607	0	-1.67247
Swiss Warmblood 2	20	28421084	28437691	16607	0	-1.18334
Swiss Warmblood 3	20	28421084	28437691	16607	0	-1.11757
Clydesdale 2	20	28421380	28437691	16311	0	-1.67989
Standardbred 2	20	29316893	29459037	142144	0.677526	0
Friesian 3	20	29328888	29413198	84310	0.617305	0
Friesian 4	20	29328888	29413198	84310	0.558025	0
Standardbred 1	20	30511497	30535636	24139	0.514285	0
Akhal-teke 2	20	30645352	30689073	43721	0	-0.876284
Fell Pony 1	20	30645352	30689073	43721	0	-1.20159
American Quarter Horse 2	20	30646054	30689073	43019	0	-0.702268
Belgian 1	20	30646054	30689073	43019	0	-0.786183
Caspian Pony 1	20	30869441	30965815	96374	0	-0.869777
Friesian 2	20	32093989	32398546	304557	0	-0.951337
Friesian 3	20	32093989	32330510	236521	0	-0.83743
Swiss Warmblood 2	20	32093989	32403804	309815	0	-0.630252
American Quarter Horse 2	20	32173674	32336879	163205	0	-1.1403
Caspian Pony 1	20	32173674	32352053	178379	0	-1.19038
Exmoor Pony 1	20	32173674	32352053	178379	0	-0.932574
Fell Pony 1	20	32173674	32403804	230130	0	-0.603756
Percheron 1	20	32173674	32352053	178379	0	-0.764715
Standardbred 2	20	32173674	32437216	263542	0	-1.05704
American Miniature Horse 1	20	32491780	32580201	88421	0	-0.514003
Friesian 1	20	32530788	32580201	49413	0	-0.979626
Percheron 2	20	32816865	33053832	236967	0	-0.50382
Fell Pony 1	20	32826571	32901351	74780	0	-0.523633
Standardbred 2	20	32849715	33018562	168847	0	-0.685409
Belgian 1	20	32850389	33018184	167795	0	-0.586749
Akhal-teke 1	20	32915592	32952110	36518	0	-1.15019
Exmoor Pony 2	20	32915592	32952110	36518	0	-0.912005
Akhal-teke 2	20	32994898	33053832	58934	0	-0.564209
Standardbred 2	20	33097180	33118916	21736	0	-0.571029
American Miniature Horse 1	20	44687043	44709406	22363	0	-0.670934
Swiss Warmblood 2	20	47378055	47417700	39645	0	-0.609726
Swiss Warmblood 3	20	47378055	47417700	39645	0	-0.64524
Caspian Pony 1	20	56601127	56610280	9153	0.615861	0
Fell Pony 2	20	57568125	57604514	36389	0	-0.715486
American Miniature Horse 2	20	57576219	57604514	28295	0	-1.2368
Fell Pony 1	21	975774	1374562	398788	0.519265	0
Arabian 1	21	1091437	1271161	179724	0.733141	0
Caspian Pony 2	21	1091437	1271161	179724	0	-0.843533
American Miniature Horse 2	21	12938863	13001759	62896	0	-0.948357
Swiss Warmblood 1	22	10932117	10958238	26121	0	-0.833968
Przewalski's Horse 1	22	20837550	20853792	16242	0	-0.939655
Friesian 2	22	36434919	36526020	91101	0.570942	0
Exmoor Pony 2	22	36443542	36511273	67731	0.507098	0
Friesian 3	22	36443542	36511273	67731	0.593177	0
Friesian 1	22	36858717	36914360	55643	0	-1.04293
Friesian 2	22	36858717	36918435	59718	0	-0.584189
Friesian 3	22	36858717	36918435	59718	0	-0.700238
Percheron 1	22	36858717	36918435	59718	0	-0.610046
Standardbred 2	22	36858717	36899309	40592	0	-0.552302
Caspian Pony 1	23	5863691	6175429	311738	0	-0.633199
Przewalski's Horse 2	23	7559146	7789477	230331	0	-0.632119
Sorraia 1	23	7559146	7775895	216749	0	-0.625606
American Miniature Horse 1	23	8327432	8519646	192214	0	-0.741066
Fell Pony 2	23	12913740	12945241	31501	0	-0.77881
Sorraia 1	23	25068408	25157805	89397	0	-0.663766
Fell Pony 2	23	35590067	35628953	38886	0	-0.92052
Clydesdale 1	23	40085154	40121036	35882	0	-1.22918
Sorraia 1	23	40089609	40121036	31427	0	-1.82697
Swiss Warmblood 2	23	40089609	40121036	31427	0	-1.34778
Swiss Warmblood 3	23	40089609	40121036	31427	0	-1.42035
American Quarter Horse 2	23	40113220	40121036	7816	0	-1.71665
Clydesdale 2	23	40113220	40121036	7816	0	-1.98914
Exmoor Pony 1	23	40113220	40121036	7816	0	-1.34281
Friesian 3	23	40113220	40121036	7816	0.883475	0
Mongolian Native Horse2	23	40113220	40121036	7816	0	-1.89217
Sorraia 2	23	40113220	40121036	7816	0	-2.23233
Standardbred 1	23	40113220	40121036	7816	0.612751	0
Swiss Warmblood 1	23	40113220	40121036	7816	0	-1.81244
Arabian 1	23	40303515	40356058	52543	0.629671	0
Caspian Pony 1	24	1030452	1091510	61058	0.547825	0
American Miniature Horse 2	24	7825778	7877376	51598	0	-0.827025
Friesian 1	24	16446826	16693865	247039	0	-0.966241
Akhal-teke 1	24	38354727	38398250	43523	0	-0.527867
Belgian 1	24	38355189	38414894	59705	0	-0.574585
Friesian 3	24	38355189	38398250	43061	0	-0.556516
American Miniature Horse 2	25	4954941	4968824	13883	0	-1.14464
American Miniature Horse 1	25	17580433	17612448	32015	0.690875	0
Arabian 2	25	17580433	17612448	32015	0	-1.47611
Caspian Pony 1	25	17580433	17612448	32015	0.69197	0
Friesian 4	25	17966126	18059948	93822	0	-0.72664
American Quarter Horse 3	25	17984996	18032889	47893	0	-0.862505
Belgian 1	25	17984996	18032889	47893	0	-1.0246
Caspian Pony 1	25	17984996	18032889	47893	0	-0.634238
Fell Pony 2	25	17984996	18032889	47893	0	-0.766999
Friesian 3	25	17984996	18032889	47893	0	-0.971348
Swiss Warmblood 2	26	2645793	2674770	28977	0	-0.720101
Exmoor Pony 1	26	7202045	7248988	46943	0	-0.598206
American Miniature Horse 1	26	7207620	7248988	41368	0	-0.59437
Friesian 4	26	7217469	7255441	37972	0	-0.584365
Sorraia 1	26	12597029	12678318	81289	0	-0.771855
American Miniature Horse 1	26	12628146	12678318	50172	0	-0.76595
American Miniature Horse 2	26	12628146	12678318	50172	0	-1.26972
Exmoor Pony 1	26	14691986	14739132	47146	0.521085	0
Friesian 4	26	14691986	14817846	125860	0.558589	0
Swiss Warmblood 2	26	14691986	14739132	47146	0.515398	0
Mongolian Native Horse2	26	18798082	19066787	268705	0	-0.654073
Mongolian Native Horse2	26	32398153	32472355	74202	0	-0.531729
Sorraia 2	26	32398153	32472355	74202	0	-0.991086
Akhal-teke 1	26	32425488	32472355	46867	0	-0.503081
American Miniature Horse 1	26	32425488	32472355	46867	0	-0.516704
Sorraia 1	26	32428905	32472355	43450	0	-1.31406
Standardbred 2	26	32428905	32472355	43450	0	-0.780678
Belgian 1	26	32430040	32475405	45365	0	-0.709931
Fell Pony 2	27	20980870	21005014	24144	0	-0.753794
American Miniature Horse 1	27	37367353	37373377	6024	0	-1.36648
Belgian 2	27	37367353	37373377	6024	2.71293	0
Caspian Pony 2	27	37367353	37373377	6024	2.71457	0
Clydesdale 2	27	37367353	37373377	6024	2.87867	0
Exmoor Pony 2	27	37367353	37373377	6024	2.40156	0
Mongolian Native Horse1	27	37367353	37373377	6024	2.45064	0
Mongolian Native Horse2	27	37367353	37373377	6024	3.07901	0
Percheron 2	27	37367353	37373377	6024	1.11929	0
Przewalski's Horse 1	27	37367353	37373377	6024	1.89706	0
Przewalski's Horse 2	27	37367353	37373377	6024	2.09352	0
Sorraia 2	27	37367353	37373377	6024	3.09845	0
Swiss Warmblood 1	27	37367353	37373377	6024	0	-0.984365
American Miniature Horse 1	28	15716878	15753564	36686	0	-0.533002
American Miniature Horse 1	28	20283704	20322526	38822	0	-0.553662
American Miniature Horse 1	28	33574146	33604152	30006	0	-0.671385
American Miniature Horse 2	28	33574146	33604152	30006	0	-0.773077
American Quarter Horse 2	28	33574146	33604152	30006	0	-0.715664
Exmoor Pony 1	28	33574146	33604152	30006	0	-0.644046
Swiss Warmblood 3	28	33574146	33604152	30006	0	-0.679374
Arabian 1	28	35894608	35928501	33893	0.794078	0
Caspian Pony 1	28	35894608	35928501	33893	0.745324	0
Friesian 3	28	35894608	35929555	34947	0.539453	0
Standardbred 1	28	35894608	35939321	44713	0.516644	0
American Quarter Horse 2	28	35902437	35936633	34196	0.804428	0
American Quarter Horse 3	28	35902437	35929555	27118	0.603511	0
Standardbred 2	28	35902437	35929555	27118	0.738542	0
Swiss Warmblood 3	28	35902437	35929555	27118	0.71738	0
American Miniature Horse 2	29	8455717	8480040	24323	0	-1.37547
American Miniature Horse 2	29	21495019	21601595	106576	0.796933	0
Fell Pony 2	29	21510528	21594214	83686	0.558877	0
Friesian 2	29	21510528	21594214	83686	0.582494	0
Standardbred 2	29	21510528	21594214	83686	0.572883	0
Swiss Warmblood 3	29	21510528	21594214	83686	0.568434	0
American Miniature Horse 1	29	28640862	28820240	179378	0	-1.5459
American Miniature Horse 2	29	28640862	28892956	252094	0	-0.803106
American Quarter Horse 1	29	28640862	29260279	619417	0	-0.790287
American Quarter Horse 2	29	28640862	28872045	231183	0	-0.678606
Caspian Pony 2	29	28640862	29260279	619417	0	-0.512257
Fell Pony 1	29	28640862	28818613	177751	0	-0.612533
Przewalski's Horse 2	29	28640862	28883533	242671	0	-0.718103
Standardbred 1	29	28640862	28820240	179378	0	-0.595102
Swiss Warmblood 1	29	28640862	28883533	242671	0	-0.772418
Swiss Warmblood 2	29	28640862	28835337	194475	0	-0.513141
American Miniature Horse 1	29	28641562	28657399	15837	0	-4.16244
American Miniature Horse 1	30	2119390	2174720	55330	0	-0.589685
Caspian Pony 1	30	11745008	11792732	47724	0.528087	0
Arabian 1	30	17940414	17976581	36167	1.15862	0
Clydesdale 1	30	24741587	24855434	113847	0	-0.619281
Swiss Warmblood 1	30	24741587	24870221	128634	0	-0.672932
Sorraia 1	30	24748294	24874191	125897	0	-0.644698
Fell Pony 1	30	24750660	24855434	104774	0	-0.508978
Friesian 3	30	24750660	24855434	104774	0	-0.53318
Standardbred 1	30	24750660	24855434	104774	0	-0.525328
Caspian Pony 2	31	5553625	5597748	44123	0	-0.915189
Clydesdale 2	31	24757997	24771080	13083	0	-1.4073
Sorraia 2	31	24757997	24771080	13083	0	-1.71055
American Quarter Horse 2	31	24767274	24782446	15172	0	-0.789456
Caspian Pony 1	Un	45234	45664	430	0.875896	0
Belgian 1	Un	96499	97618	1119	0.726468	0
Caspian Pony 1	Un	96499	97618	1119	0.729932	0
Fell Pony 1	Un	96499	97618	1119	0.767322	0
Percheron 1	Un	96499	97618	1119	0.826056	0
Przewalski's Horse 1	Un	142652	143060	408	1.52018	0
American Quarter Horse 3	Un	177167	178669	1502	0.510727	0
Exmoor Pony 1	Un	177167	178945	1778	0.622684	0
Akhal-teke 2	Un	225271	226799	1528	0.677738	0
American Miniature Horse 2	Un	225271	226741	1470	0	-1.18345
Arabian 2	Un	225271	226741	1470	0	-1.11176
Belgian 1	Un	225271	226799	1528	0.537179	0
Caspian Pony 1	Un	225271	226799	1528	0.860144	0
Clydesdale 2	Un	225271	226741	1470	0	-1.04651
Fell Pony 2	Un	225271	226741	1470	0	-0.626927
Friesian 2	Un	225271	226247	976	0	-0.8205
Sorraia 2	Un	225271	226741	1470	0	-2.15313
Swiss Warmblood 2	Un	225271	226741	1470	0	-0.641406
Exmoor Pony 1	Un	225912	226741	829	0.795091	0
Clydesdale 1	Un	240057	241569	1512	0	-1.09547
Fell Pony 2	Un	240057	241335	1278	0.92824	0
Mongolian Native Horse1	Un	240057	241569	1512	0	-1.19805
Exmoor Pony 1	Un	282398	283447	1049	0.682109	0
Akhal-teke 2	Un	417657	419288	1631	1.53301	0
American Miniature Horse 2	Un	417657	419288	1631	0	-1.97913
Arabian 2	Un	417657	419288	1631	0	-2.01644
Caspian Pony 1	Un	417657	419288	1631	1.20715	0
Caspian Pony 2	Un	417657	419288	1631	0	-1.72476
Clydesdale 2	Un	417657	419288	1631	0	-1.91445
Exmoor Pony 1	Un	417657	419288	1631	1.28822	0
Exmoor Pony 2	Un	417657	419288	1631	0	-0.67287
Fell Pony 2	Un	417657	419288	1631	0	-1.23942
Mongolian Native Horse2	Un	417657	419288	1631	0	-2.58808
Percheron 1	Un	417657	419288	1631	1.05871	0
Sorraia 1	Un	417657	419288	1631	0	-2.16405
Sorraia 2	Un	417657	419288	1631	0	-3.30322
Swiss Warmblood 2	Un	417657	419288	1631	0	-1.27441
Akhal-teke 2	Un	529207	531455	2248	0.930041	0
Exmoor Pony 1	Un	529207	531455	2248	0.908454	0
Percheron 1	Un	529207	531455	2248	0.591932	0
Sorraia 1	Un	661467	673719	12252	0	-1.19785
Akhal-teke 2	Un	665337	672811	7474	0.939575	0
American Miniature Horse 1	Un	665337	673027	7690	0.529214	0
Arabian 1	Un	665337	672811	7474	0.811716	0
Caspian Pony 1	Un	665337	673027	7690	0.776253	0
Clydesdale 2	Un	665337	673719	8382	0	-1.03101
Exmoor Pony 1	Un	665337	685546	20209	0.50296	0
Arabian 2	Un	666909	673719	6810	0	-1.21007
Caspian Pony 2	Un	666909	673719	6810	0	-1.15397
Mongolian Native Horse2	Un	666909	673719	6810	0	-1.47933
Percheron 1	Un	666909	673719	6810	0.72279	0
Sorraia 2	Un	666909	673719	6810	0	-2.0657
Swiss Warmblood 2	Un	666909	673027	6118	0	-0.663117
Friesian 4	Un	731855	737523	5668	0.602586	0
Akhal-teke 1	Un	843672	846800	3128	0.59621	0
American Miniature Horse 1	Un	843672	846800	3128	0.834387	0
American Quarter Horse 3	Un	843672	846800	3128	0.659923	0
Belgian 1	Un	843672	846800	3128	0.679074	0
Caspian Pony 1	Un	843672	846800	3128	0.926772	0
Clydesdale 1	Un	843672	846800	3128	0.94869	0
Exmoor Pony 1	Un	843672	846800	3128	0.6427	0
Fell Pony 1	Un	843672	846800	3128	0.848877	0
Fell Pony 2	Un	843672	846800	3128	1.08123	0
Friesian 2	Un	843672	846800	3128	0.877901	0
Friesian 3	Un	843672	846800	3128	0.725096	0
Standardbred 1	Un	843672	846800	3128	0.759942	0
Standardbred 2	Un	843672	846800	3128	0.692701	0
Swiss Warmblood 3	Un	843672	846800	3128	0.715687	0
Akhal-teke 1	Un	938425	939983	1558	0.71944	0
American Quarter Horse 3	Un	938425	939983	1558	0.821977	0
Belgian 1	Un	938425	939983	1558	0.716844	0
Exmoor Pony 2	Un	938425	939983	1558	0.998385	0
Fell Pony 2	Un	938425	939983	1558	1.22814	0
Friesian 2	Un	938425	939983	1558	1.18859	0
Friesian 3	Un	938425	939983	1558	0.828502	0
Friesian 4	Un	938425	939983	1558	1.09482	0
Swiss Warmblood 3	Un	938425	939983	1558	0.881439	0
Caspian Pony 1	X	34725	70176	35451	0.647029	0
Percheron 1	X	2100043	2202022	101979	0	-0.615567
Swiss Warmblood 3	X	21476955	21506632	29677	0	-0.823377
Standardbred 2	X	25583344	25613113	29769	0	-0.808066
American Miniature Horse 2	X	41187499	41328773	141274	0	-1.05526
Arabian 1	X	41187499	41299985	112486	0.982598	0
Percheron 1	X	41187499	41299985	112486	0.585087	0
Swiss Warmblood 2	X	41236273	41328773	92500	0	-0.691152
Standardbred 2	X	41255903	41328773	72870	0	-0.653905
American Miniature Horse 1	X	63987418	64036048	48630	0	-0.583927
Fell Pony 2	X	74725711	74782332	56621	0	-0.702962
Standardbred 2	X	74725711	74782332	56621	0	-0.784702
American Miniature Horse 2	X	77811569	78008974	197405	0	-0.942445
Swiss Warmblood 2	X	83170671	83222332	51661	0	-0.541588
Friesian 4	X	83868660	84026866	158206	0.540931	0
American Miniature Horse 1	X	83894716	84048411	153695	0.608941	0
Clydesdale 1	X	83894716	84057358	162642	1.02598	0
Exmoor Pony 2	X	83894716	84048411	153695	0.549633	0
Fell Pony 2	X	83894716	84004596	109880	0.507437	0
Friesian 1	X	83894716	84057358	162642	0.679022	0
Friesian 2	X	83894716	84048411	153695	0.541783	0
Friesian 3	X	83894716	84057358	162642	0.581293	0
Sorraia 1	X	83894716	84057358	162642	0.677963	0
Akhal-teke 2	X	83901831	84042142	140311	1.11006	0
American Miniature Horse 1	X	92090270	92204304	114034	0.942711	0
Belgian 1	X	92090270	92204304	114034	1.09931	0
Exmoor Pony 2	X	111311220	111361774	50554	0.60398	0
Fell Pony 2	X	111318890	111356600	37710	0.708712	0
Friesian 2	X	111318890	111361774	42884	0.707506	0
Standardbred 2	X	111318890	111361774	42884	0.631891	0
Swiss Warmblood 2	X	111318890	111356600	37710	0.670832	0
Swiss Warmblood 3	X	111318890	111361774	42884	0.697089	0
