# Supplementary material for: Copy Number Variation in the Horse Genome
Source: PLoS Genet. 2014 Oct 23;10(10):e1004712. doi: 10.1371/journal.pgen.1004712 (PMC4207638; doi:10.1371/journal.pgen.1004712)
Supplement: Table S4 — Tentative breed-specific CNVRs. (XLSX) [file pgen.1004712.s008.xlsx]

## Sheet: Table S4_Breed specific CNVs
Table S4: Tentative breed-specific CNVRs.
Breed and individual	Chr	Start	Stop	Size	Gain log2	Loss log2	Previous report	Genes
Exmoor Pony 1	9	833013	847731	14718	0	-2.34632	none	intergenic
Exmoor Pony 2	9	833013	847731	14718	0	-0.732666	none	intergenic
Swiss Warmblood 2	20	47378055	47417700	39645	0	-0.609726	none	mRNA JL626884
Swiss Warmblood 3	20	47378055	47417700	39645	0	-0.64524	none	mRNA JL626884
