# Supplementary material for: Copy Number Variation in the Horse Genome
Source: PLoS Genet. 2014 Oct 23;10(10):e1004712. doi: 10.1371/journal.pgen.1004712 (PMC4207638; doi:10.1371/journal.pgen.1004712)
Supplement: Table S5 — 258 CNVRs identified in the horse genome in this study. (XLSX) [file pgen.1004712.s009.xlsx]

## Sheet: Table S5_258 CNVRs
Table S5: 258 CNVRs identified in the horse genome in this study,
Chr	Start	Stop	Size	#Gains	#Losses	#Horses		Previously published
1	42077601	42128815	51214	0	2	2	loss	This study
1	54628273	54664864	36591	0	1	1	loss	This study
1	76004365	76105050	100685	0	1	1	loss	This study
1	80225802	80251778	25976	0	5	5	loss	Wang et al 2014, Doan et al, 2012a, Metzger et al, 2013, This study
1	90184698	90200545	15847	0	1	1	loss	This study
1	109438769	109539481	100712	6	3	9	complex	Dupuis et al, 2013, Wang et al 2014, This study
1	114057162	114260934	203772	4	4	8	complex	Doan et al, 2012a, Doan et al, 2012b, Wang et al 2014, This study
1	117760057	117872136	112079	0	1	1	loss	Metzger et al, 2013, This study
1	120381548	120406008	24460	0	1	1	loss	This study
1	142919681	142950007	30326	0	2	2	loss	Doan et al, 2012a, This study
1	145211044	145244272	33228	0	1	1	loss	This study
1	154902018	156985596	2083578	0	22	20	loss	Dupuis et al, 2013, Doan et al, 2012a, Doan et al, 2012b, Metzger et al, 2013, Wang et al 2014, This study
1	158382281	158394548	12267	1	0	1	gain	Dupuis et al, 2013, Doan et al, 2012a, Doan et al, 2012b, Wang et al 2014, This study
1	158858121	160216474	1358353	0	28	21	loss	Dupuis et al, 2013, Doan et al, 2012a, Doan et al, 2012b, Wang et al 2014, This study
1	160231344	160241432	10088	1	0	1	gain	Dupuis et al, 2013, Doan et al, 2012a, Doan et al, 2012b, Wang et al 2014, This study
1	162418511	163170628	752117	0	3	3	loss	Dupuis et al, 2013, Doan et al, 2012a, Doan et al, 2012b, Wang et al 2014, This study
1	165703630	165737235	33605	0	1	1	loss	Dupuis et al, 2013, Metzger et al. 2013, Wang et al 2014, This study
1	168728068	168761673	33605	0	1	1	loss	This study
1	181262401	181297714	35313	0	1	1	loss	Metzger et al, 2013, This study
1	183631097	183639628	8531	0	1	1	loss	This study
1	184294777	184310809	16032	0	1	1	loss	This study
2	226974	298256	71282	0	4	4	loss	Wang et al 2014, This study
2	15095015	15315789	220774	0	1	1	loss	Dupuis et al, 2013, Doan et al, 2012a, Metzger et al, 2013, This study
2	15406921	15440083	33162	0	1	1	loss	This study
2	18021420	18044329	22909	0	1	1	loss	This study
2	18438900	18445935	7035	1	0	1	gain	This study
2	24263095	24267504	4409	0	1	1	loss	Doan et al, 2012a, Metzger et al, 2013, This study
2	64266577	64326379	59802	0	1	1	loss	Metzger et al, 2013, This study
2	72728210	72920381	192171	1	0	1	gain	Doan et al, 2012b, Metzger et al, 2013, Wang et al 2014, This study
2	93684503	93718806	34303	1	3	4	complex	Doan et al, 2012a, Metzger et al, 2013, This study
2	95302468	95388975	86507	0	1	1	loss	Doan et al, 2012a, Metzger et al, 2013, This study
2	99341426	99387762	46336	1	0	1	gain	This study
2	107843727	107956852	113125	4	0	4	gain	Dupuis et al, 2013, Doan et al, 2012a, Doan et al, 2012b, This study
2	118702811	118717242	14431	1	0	1	gain	This study
3	8061983	8121333	59350	0	7	7	loss	Doan et al, 2012a, This study
3	8174890	8214226	39336	0	1	1	loss	Doan et al, 2012a, This study
3	15818389	15878909	60520	0	1	1	loss	This study
3	21366521	21690515	323994	0	2	2	loss	Dupuis et al, 2013, This study
3	28829680	28841620	11940	1	0	1	gain	Doan et al, 2012a, Metzger et al, 2013, Wang et al 2014, This study
3	40060296	40308345	248049	1	0	1	gain	Dupuis et al, 2013, Doan et al, 2012a, Doan et al, 2012b, Metzger et al, 2013, Wang et al 2014, This study
3	43574806	43602866	28060	0	5	5	loss	Doan et al, 2012a, This study
3	44247754	44304883	57129	1	0	1	gain	This study
3	65919501	65955494	35993	0	1	1	loss	Dupuis et al, 2013, Doan et al, 2012b, Metzger et al, 2013, This study
3	70306219	70371084	64865	0	1	1	loss	Dupuis et al, 2013, Metzger et al, 2013, Wang et al 2014, , This study
3	72009807	72045020	35213	0	1	1	loss	Dupuis et al, 2013, Metzger et al, 2013, Wang et al 2014, , This study
3	81328220	81382635	54415	0	1	1	loss	This study
3	94386683	94419560	32877	0	1	1	loss	Doan et al, 2012a, Metzger et al, 2013, Dupuis et al, 2013, Wang et al 2014, This study
3	104584382	104657232	72850	0	1	1	loss	Dupuis et al, 2013, Metzger et al, 2013, , This study
4	1339972	1366202	26230	0	2	2	loss	This study
4	8945672	9573765	628093	0	17	16	loss	Dupuis et al, 2013, Doan et al, 2012a, Doan et al, 2012b, Metzger et al, 2013, Wang et al 2014, This study
4	19890964	19950674	59710	0	1	1	loss	This study
4	23686504	23809130	122626	0	1	1	loss	Dupuis et al, 2013, Metzger et al, 2013, This study
4	68352158	68386268	34110	0	1	1	loss	This study
4	81552562	81578981	26419	0	1	1	loss	Dupuis et al, 2013, This study
4	96663630	96694761	31131	0	2	2	loss	Wang et al 2014, This study
4	96950048	97011384	61336	1	0	1	gain	Doan et al, 2012a, Dupuis et al, 2013, Metzger et al, 2013, This study
4	97101354	97189718	88364	0	7	7	loss	Doan et al, 2012a, Dupuis et al, 2013, Metzger et al, 2013, This study
5	16041526	16142786	101260	3	1	4	complex	Dupuis et al, 2013, Doan et al, 2012a, Doan et al, This study
5	18054639	18090646	36007	0	2	2	loss	This study
5	54793273	54841601	48328	2	0	2	gain	This study
5	75073662	75140515	66853	1	0	1	gain	Wang et al 2014, This study
5	88206623	88282058	75435	0	27	27	loss	Metzger et al, 2013, Dupuis et al, 2013, This study
5	99124162	99138499	14337	0	3	3	loss	Wang et al 2014, This study
5	99596374	99676807	80433	1	0	1	gain	Metzger et al, 2013, Dupuis et al, 2013, This study
6	1181751	1197854	16103	0	1	1	loss	This study
6	38258063	38416792	158729	0	3	3	loss	Dupuis et al, 2013, Doan et al, 2012a, Doan et al, 2012b, Metzger et al, 2013, Wang et al 2014, This study
6	41152723	41161904	9181	0	1	1	loss	This study
6	53564038	53593561	29523	0	1	1	loss	This study
6	66069666	66105238	35572	0	2	2	loss	Doan et al, 2012a, This study
6	66303023	66418674	115651	0	1	1	loss	Wang et al 2014, This study
6	66457103	66468913	11810	1	0	1	gain	Doan et al, 2012a, This study
6	69538385	69594144	55759	0	1	1	loss	Doan et al, 2012a, Metzger et al, 2013, This study
6	69756237	69777257	21020	0	9	9	loss	Doan et al, 2012a, Metzger et al, 2013, This study
6	71680707	73417534	1736827	0	17	13	loss	Dupuis et al, 2013, Doan et al, 2012a, Metzger et al, 2013, Wang et al 2014, This study
6	74322561	74405537	82976	1	1	2	complex	Doan et al, 2012a, Doan et al, 2012b, This study
7	8188821	8213749	24928	0	1	1	loss	This study
7	31929603	31947075	17472	1	0	1	gain	Dupuis et al, 2013, Doan et al, 2012a, Doan et al, 2012b, Metzger et al, 2013, This study
7	32523454	32559973	36519	1	0	1	gain	Dupuis et al, 2013, Doan et al, 2012a, Doan et al, 2012b, Metzger et al, 2013, This study
7	44213098	44234183	21085	0	1	1	loss	Doan et al, 2012a, Wang et al 2014, This study
7	52615321	52726444	111123	0	1	1	loss	Dupuis et al, 2013, Doan et al, 2012a, Doan et al, 2012b, Metzger et al, 2013, Wang et al 2014, This study
7	57140106	57194763	54657	0	5	5	loss	This study
7	72206196	72221841	15645	0	1	1	loss	Doan et al, 2012a, This study
7	73011033	73713007	701974	5	22	24	complex	Dupuis et al, 2013, Doan et al, 2012a, Metzger et al, 2013, Wang et al 2014, This study
7	74499010	74565798	66788	0	1	1	loss	Doan et al, 2012a, Wang et al 2014, This study
7	74885505	74911413	25908	0	5	5	loss	Doan et al, 2012a, Wang et al 2014, This study
7	76127626	76166895	39269	0	1	1	loss	Doan et al, 2012a, Wang et al 2014, This study
7	77113303	77427796	314493	1	3	4	complex	This study
8	592932	686862	93930	3	0	3	gain	Dupuis et al, 2013, Doan et al, 2012a, Doan et al, 2012b, Metzger et al, 2013, Wang et al 2014, This study
8	1908506	2036793	128287	0	1	1	loss	Dupuis et al, 2013, Doan et al, 2012a, Doan et al, 2012b, Metzger et al, 2013, Wang et al 2014, This study
8	2258236	2483512	225276	0	3	3	loss	Dupuis et al, 2013, Doan et al, 2012a, Doan et al, 2012b, Metzger et al, 2013, Wang et al 2014, This study
8	3619056	3698982	79926	3	0	3	gain	Dupuis et al, 2013, Doan et al, 2012a, Doan et al, 2012b, Metzger et al, 2013, Wang et al 2014, This study
8	3736146	4074438	338292	0	8	8	loss	Dupuis et al, 2013, Doan et al, 2012a, Doan et al, 2012b, Metzger et al, 2013, Wang et al 2014, This study
8	4252599	4628408	375809	0	2	2	loss	Dupuis et al, 2013, Doan et al, 2012a, Doan et al, 2012b, Metzger et al, 2013, Wang et al 2014, This study
8	4806844	4938602	131758	1	0	1	gain	Dupuis et al, 2013, Doan et al, 2012a, Doan et al, 2012b, Metzger et al, 2013, Wang et al 2014, This study
8	21592428	21622603	30175	0	1	1	loss	This study
8	85933859	86060633	126774	1	0	1	gain	Doan et al, 2012a, Metzger et al, 2013, This study
9	833013	847731	14718	0	2	2	loss	This study
9	3468238	3496900	28662	0	1	1	loss	Wang et al 2014, This study
9	3995525	4031959	36434	2	0	2	gain	This study
9	8915394	8956266	40872	0	2	2	loss	This study
9	17628562	17657679	29117	1	1	2	complex	This study
9	18225673	18267240	41567	0	1	1	loss	This study
9	28369275	28395401	26126	1	0	1	gain	This study
9	30035004	30068185	33181	0	3	3	loss	This study
9	40822052	40870412	48360	3	0	3	gain	Doan et al, 2012a, Doan et al, 2012b, This study
9	48920384	48989852	69468	0	1	1	loss	Doan et al, 2012a, This study
9	52768685	52852942	84257	1	0	1	gain	This study
9	60987177	61020950	33773	0	1	1	loss	This study
9	76427145	76498031	70886	0	1	1	loss	This study
9	77158579	77242144	83565	1	0	1	gain	This study
10	603285	725734	122449	0	11	11	loss	Dupuis et al, 2013, Metzger et al, 2013, This study
10	1665438	1727471	62033	0	5	5	loss	This study
10	12956642	13036299	79657	0	1	1	loss	Dupuis et al, 2013, Doan et al, 2012a, Doan et al, 2012b, Metzger et al, 2013, Wang et al 2014, This study
10	14122471	14209668	87197	2	0	2	gain	Dupuis et al, 2013, Doan et al, 2012a, Doan et al, 2012b, Metzger et al, 2013, Wang et al 2014, This study
10	14266222	14401421	135199	0	1	1	loss	Dupuis et al, 2013, Doan et al, 2012a, Doan et al, 2012b, Metzger et al, 2013, Wang et al 2014, This study
10	15478573	15489523	10950	1	0	1	gain	Dupuis et al, 2013, Doan et al, 2012a, Doan et al, 2012b, Metzger et al, 2013, Wang et al 2014, This study
10	17874539	18073540	199001	0	3	3	loss	Dupuis et al, 2013, Doan et al, 2012a, Doan et al, 2012b, Metzger et al, 2013, Wang et al 2014, This study
10	21913969	21960695	46726	0	1	1	loss	Dupuis et al, 2013, Doan et al, 2012a, Doan et al, 2012b, Metzger et al, 2013, Wang et al 2014, This study
10	23891115	23945964	54849	0	7	7	loss	Dupuis et al, 2013, Doan et al, 2012a, Doan et al, 2012b, Metzger et al, 2013, Wang et al 2014, This study
10	47288989	47335153	46164	0	1	1	loss	This study
10	58933911	58948759	14848	0	1	1	loss	This study
10	62950781	63092108	141327	1	0	1	gain	This study
10	64977085	64991387	14302	3	0	3	gain	Doan et al, 2012a, This study
10	65191370	65230984	39614	0	1	1	loss	This study
10	69650108	69707419	57311	0	2	2	loss	This study
10	77901852	77957493	55641	0	1	1	loss	This study
11	21482264	21483851	1587	0	1	1	loss	This study
11	58885505	58894388	8883	0	1	1	loss	Doan et al, 2012a, Wang et al 2014, This study
12	3973429	4264026	290597	12	2	14	complex	Dupuis et al, 2013, Doan et al, 2012b, Metzger et al, 2013, Wang et al 2014, This study
12	12314719	14871326	2556607	13	17	22	complex	Dupuis et al, 2013, Doan et al, 2012a, Doan et al, 2012b, Metzger et al, 2013, Wang et al 2014, This study
12	19277283	19541738	264455	0	10	10	loss	Doan et al, 2012a, Doan et al, 2012b, Dupuis et al, 2013, Wang et al 2014, This study
12	19695908	19735015	39107	0	3	3	loss	Doan et al, 2012a, Doan et al, 2012b, Dupuis et al, 2013, Wang et al 2014, This study
12	26162988	26202026	39038	0	1	1	loss	This study
12	31376262	31418329	42067	1	1	2	complex	Dupuis et al, 2013, Doan et al, 2012a, Doan et al, 2012b, Metzger et al, 2013, This study
13	1016356	1040180	23824	0	1	1	loss	Doan et al, 2012a, Metzger et al, 2013, This study
13	3516660	3519449	2789	0	4	4	loss	This study
13	7337430	7395552	58122	1	0	1	gain	Dupuis et al, 2013, Doan et al, 2012a, Doan et al, 2012b, Metzger et al, 2013, Wang et al 2014, This study
13	39574947	39594264	19317	2	1	3	complex	Doan et al, 2012a, Metzger et al, 2013, Wang et al 2014, This study
13	39873119	39888251	15132	0	1	1	loss	Doan et al, 2012a, Metzger et al, 2013, Wang et al 2014, This study
14	10064872	10206940	142068	1	0	1	gain	This study
14	51838243	51867858	29615	0	1	1	loss	Wang et al 2014, This study
14	52212348	52256907	44559	5	0	5	gain	Wang et al 2014, This study
14	53208832	53326454	117622	2	0	2	gain	Dupuis et al, 2013, Wang et al 2014, This study
14	56382793	56445125	62332	0	1	1	loss	This study
14	81356851	81382807	25956	0	1	1	loss	This study
14	92768708	92780221	11513	11	0	11	gain	Dupuis et al, 2013, Doan et al, 2012a, Metzger et al, 2013, Wang et al 2014, This study
14	93451511	93462030	10519	1	0	1	gain	Dupuis et al, 2013, Doan et al, 2012a, Metzger et al, 2013, Wang et al 2014, This study
15	57338289	57447669	109380	0	1	1	loss	This study
15	70297908	70349385	51477	0	1	1	loss	This study
16	2770414	2792741	22327	0	1	1	loss	Dupuis et al, 2013, Doan et al, 2012a, Doan et al, 2012b, Wang et al 2014, This study
16	17415668	17440647	24979	0	3	3	loss	This study
16	51363207	51375688	12481	0	1	1	loss	This study
16	61365467	61498660	133193	0	3	3	loss	This study
16	73317507	73355126	37619	0	2	2	loss	This study
17	16619601	16649820	30219	0	1	1	loss	This study
17	18834382	19076884	242502	0	3	3	loss	Doan et al, 2012b, Metzger et al, 2013, This study
17	31131790	31213023	81233	0	2	2	loss	Dupuis et al, 2013, Doan et al, 2012a, Metzger et al, 2013, Wang et al 2014, This study
17	42013597	42066155	52558	0	1	1	loss	This study
17	56663485	56784000	120515	0	1	1	loss	Dupuis et al, 2013, Doan et al, 2012a, Metzger et al, 2013, Wang et al 2014, This study
17	69100626	69176758	76132	1	0	1	gain	This study
18	3263860	3350585	86725	5	0	5	gain	Dupuis et al, 2013, Doan et al, 2012a, Doan et al, 2012b, Metzger et al, 2013, Wang et al 2014, This study
18	3584096	3615029	30933	0	1	1	loss	Dupuis et al, 2013, Doan et al, 2012a, Doan et al, 2012b, Metzger et al, 2013, Wang et al 2014, This study
18	9601756	9620412	18656	0	7	7	loss	Dupuis et al, 2013, Doan et al, 2012a, Doan et al, 2012b, Metzger et al, 2013, Wang et al 2014, This study
18	13005238	13169299	164061	3	0	3	gain	Dupuis et al, 2013, Doan et al, 2012a, Doan et al, 2012b, Metzger et al, 2013, Wang et al 2014, This study
18	16726079	16775698	49619	0	1	1	loss	This study
18	26310198	26358039	47841	0	2	2	loss	This study
18	37138677	37170646	31969	0	1	1	loss	This study
18	46622692	46671537	48845	0	1	1	loss	This study
19	1273038	1455632	182594	1	0	1	gain	Dupuis et al, 2013, Metzger et al, 2013, This study
19	19392071	19433811	41740	0	1	1	loss	This study
19	20153081	20192098	39017	0	2	2	loss	This study
19	29811262	29837931	26669	0	1	1	loss	This study
19	40161347	40259954	98607	0	1	1	loss	This study
19	52759564	52789845	30281	0	1	1	loss	This study
20	22868946	22909727	40781	0	1	1	loss	Dupuis et al, 2013, This study
20	24221474	24626776	405302	12	0	12	gain	Dupuis et al, 2013, Doan et al, 2012a, Wang et al 2014, This study
20	24841534	24846103	4569	0	6	6	loss	Wang et al 2014, This study
20	26301501	26324925	23424	0	1	1	loss	Dupuis et al, 2013, Doan et al, 2012a, Doan et al, 2012b, Wang et al 2014, This study
20	26387372	26514569	127197	7	0	7	gain	Dupuis et al, 2013, Doan et al, 2012a, Doan et al, 2012b, Wang et al 2014, This study
20	28037105	28051391	14286	0	1	1	loss	Doan et al, 2012a, Metzger et al, 2013, This study
20	28354458	28583540	229082	0	23	23	loss	Dupuis et al, 2013, Doan et al, 2012a, Wang et al 2014, This study
20	29316893	29459037	142144	3	0	3	gain	Doan et al, 2012a, Doan et al, 2012b, Wang et al 2014, This study
20	30511497	30535636	24139	1	0	1	gain	Doan et al, 2012a, Doan et al, 2012b, Metzger et al, 2013, Wang et al 2014, This study
20	30645352	30689073	43721	0	4	4	loss	Doan et al, 2012a, Doan et al, 2012b, Metzger et al, 2013, Wang et al 2014, This study
20	30869441	30965815	96374	0	1	1	loss	Doan et al, 2012a, Doan et al, 2012b, Metzger et al, 2013, Wang et al 2014, This study
20	32093989	32437216	343227	0	9	9	loss	Dupuis et al, 2013, Doan et al, 2012a, Doan et al, 2012b, Metzger et al, 2013, Wang et al 2014, This study
20	32491780	32580201	88421	0	2	2	loss	Dupuis et al, 2013, Doan et al, 2012a, Doan et al, 2012b, Metzger et al, 2013, Wang et al 2014, This study
20	32816865	33053832	236967	0	7	7	loss	Doan et al, 2012a, Wang et al 2014, This study
20	33097180	33118916	21736	0	1	1	loss	Doan et al, 2012a, Wang et al 2014, This study
20	44687043	44709406	22363	0	1	1	loss	This study
20	47378055	47417700	39645	0	2	2	loss	This study
20	56601127	56610280	9153	1	0	1	gain	This study
20	57568125	57604514	36389	0	2	2	loss	This study
21	975774	1374562	398788	2	1	3	complex	Dupuis et al, 2013, Doan et al, 2012a, Doan et al, 2012b, Metzger et al, 2013, Wang et al 2014, This study
21	12938863	13001759	62896	0	1	1	loss	This study
22	10932117	10958238	26121	0	1	1	loss	This study
22	20837550	20853792	16242	0	1	1	loss	Dupuis et al, 2013, Doan et al, 2012a, Doan et al, 2012b, Metzger et al, 2013, Wang et al 2014, This study
22	36434919	36526020	91101	3	0	3	gain	Dupuis et al, 2013, Doan et al, 2012a, Doan et al, 2012b, Metzger et al, 2013, Wang et al 2014, This study
22	36858717	36918435	59718	0	5	5	loss	Dupuis et al, 2013, Doan et al, 2012a, Doan et al, 2012b, Metzger et al, 2013, Wang et al 2014, This study
23	5863691	6175429	311738	0	1	1	loss	Dupuis et al, 2013, Doan et al, 2012a, Doan et al, 2012b, Wang et al 2014, This study
23	7559146	7789477	230331	0	2	2	loss	Dupuis et al, 2013, Doan et al, 2012a, Doan et al, 2012b, Metzger et al, 2013, Wang et al 2014, This study
23	8327432	8519646	192214	0	1	1	loss	Dupuis et al, 2013, Doan et al, 2012a, Doan et al, 2012b, Metzger et al, 2013, Wang et al 2014, This study
23	12913740	12945241	31501	0	1	1	loss	This study
23	25068408	25157805	89397	0	1	1	loss	This study
23	35590067	35628953	38886	0	1	1	loss	This study
23	40085154	40121036	35882	2	10	12	complex	Doan et al, 2012a, Doan et al, 2012b, Wang et al 2014, This study
23	40303515	40356058	52543	1	0	1	gain	This study
24	1030452	1091510	61058	1	0	1	gain	This study
24	7825778	7877376	51598	0	1	1	loss	This study
24	16446826	16693865	247039	0	1	1	loss	Doan et al, 2012b, This study
24	38354727	38414894	60167	0	3	3	loss	Dupuis et al, 2013, Metzger et al, 2013, Wang et al 2014, This study
25	4954941	4968824	13883	0	1	1	loss	This study
25	17580433	17612448	32015	2	1	3	complex	Dupuis et al, 2013, Wang et al 2014, This study
25	17966126	18059948	93822	0	6	6	loss	Dupuis et al, 2013, Wang et al 2014, This study
26	2645793	2674770	28977	0	1	1	loss	This study
26	7202045	7255441	53396	0	3	3	loss	This study
26	12597029	12678318	81289	0	3	3	loss	This study
26	14691986	14817846	125860	3	0	3	gain	Doan et al, 2012b, Wang et al 2014, This study
26	18798082	19066787	268705	0	1	1	loss	Dupuis et al, 2013, This study
26	32398153	32475405	77252	0	7	7	loss	Wang et al 2014, This study
27	20980870	21005014	24144	0	1	1	loss	Dupuis et al, 2013, Doan et al, 2012b, Metzger et al, 2013, This study
27	37367353	37373377	6024	10	2	12	complex	Dupuis et al, 2013, Doan et al, 2012a, Metzger et al, 2013, Wang et al 2014, This study
28	15716878	15753564	36686	0	1	1	loss	This study
28	20283704	20322526	38822	0	1	1	loss	This study
28	33574146	33604152	30006	0	5	5	loss	Dupuis et al, 2013, Doan et al, 2012a, Doan et al, 2012b, Metzger et al, 2013, Wang et al 2014, This study
28	35894608	35939321	44713	8	0	8	gain	Dupuis et al, 2013, Doan et al, 2012a, Doan et al, 2012b, Metzger et al, 2013, Wang et al 2014, This study
29	8455717	8480040	24323	0	1	1	loss	This study
29	21495019	21601595	106576	5	0	5	gain	This study
29	28640862	29260279	619417	0	10	10	loss	Dupuis et al, 2013, Doan et al, 2012a, This study
30	2119390	2174720	55330	0	1	1	loss	Doan et al, 2012a, Doan et al, 2012b, Metzger et al, 2013, This study
30	11745008	11792732	47724	1	0	1	gain	Dupuis et al, 2013, Doan et al, 2012a, Doan et al, 2012b, Metzger et al, 2013, This study
30	17940414	17976581	36167	1	0	1	gain	This study
30	24741587	24874191	132604	0	6	6	loss	This study
31	5553625	5597748	44123	0	1	1	loss	This study
31	24757997	24782446	24449	0	3	3	loss	This study
Un	96499	97618	1119	4	0	4	gain	This study
Un	177167	178945	1778	2	0	2	gain	This study
Un	225271	226799	1528	4	7	11	complex	This study
Un	240057	241569	1512	1	2	3	complex	This study
Un	282398	283447	1049	1	0	1	gain	This study
Un	417657	419288	1631	4	10	14	complex	This study
Un	529207	531455	2248	3	0	3	gain	This study
Un	661467	685546	24079	6	7	13	complex	This study
Un	731855	737523	5668	1	0	1	gain	This study
Un	843672	846800	3128	14	0	14	complex	This study
Un	938425	939983	1558	9	0	9	gain	This study
X	34725	70176	35451	1	0	1	gain	This study
X	2100043	2202022	101979	0	1	1	loss	This study
X	21476955	21506632	29677	0	1	1	loss	This study
X	25583344	25613113	29769	0	1	1	loss	This study
X	41187499	41328773	141274	2	3	5	complex	This study
X	63987418	64036048	48630	0	1	1	loss	This study
X	74725711	74782332	56621	0	2	2	loss	Doan et al, 2012a, This study
X	77811569	78008974	197405	0	1	1	loss	This study
X	83170671	83222332	51661	0	1	1	loss	This study
X	83868660	84057358	188698	10	0	10	gain	This study
X	92090270	92204304	114034	2	0	2	gain	This study
X	111311220	111361774	50554	6	0	6	gain	Doan et al, 2012a, This study
