# Supplementary material for: Copy Number Variation in the Horse Genome
Source: PLoS Genet. 2014 Oct 23;10(10):e1004712. doi: 10.1371/journal.pgen.1004712 (PMC4207638; doi:10.1371/journal.pgen.1004712)
Supplement: Table S6 — Gains and losses with high log2 alteration values. (XLSX) [file pgen.1004712.s010.xlsx]

## Sheet: Table S6_High log2 alterations
Table S6. Gains and losses with high log2 alteration values.
Gains with high aberration log2 values: (1 shared, 1 private)
Chr	CNVR start	CNVR stop	CNVR size	Breed and individual	CNV Start	CNV Stop	CNV Size	Gain log2	Gene content
1	114057162	114260934	203772	Standardbred 2	114252682	114255261	2579	2.03168	2 pseudogenes; uncharacterized protein; TUBGCP5; CYFIP1
27	37367353	37373377	6024	Przewalski's Horse 2	37367353	37373377	6024	2.09352	CSMD1
27				Exmoor Pony 2	37367353	37373377	6024	2.40156	CSMD1
27				Mongolian Native Horse1	37367353	37373377	6024	2.45064	CSMD1
27				Belgian 2	37367353	37373377	6024	2.71293	CSMD1
27				Caspian Pony 2	37367353	37373377	6024	2.71457	CSMD1
27				Clydesdale 2	37367353	37373377	6024	2.87867	CSMD1
27				Mongolian Native Horse2	37367353	37373377	6024	3.07901	CSMD1
27				Sorraia 2	37367353	37373377	6024	3.09845	CSMD1
Losses with highlt aberrant log2 values (potentially homozygous): 14 (7 shared, 7 private)
Chr	CNVR start	CNVR stop	CNVR size	Breed	CNV Start	CNV Stop	CNV Size	Loss log2
1	80225802	80251778	25976	Clydesdale 1	80228646	80230471	1825	-2.4611	Olfr215, CAPN9
1	109438769	109539481	100712	Akhal-Teke 1	109503235	109539481	36246	-2.09989	Human mRNA
1	154902018	156985596	2083578	Clydesdale 1	155363529	155393547	30018	-2.53537	OR gene cluster
1				Clydesdale 2	155451223	155511289	60066	-3.04702	OR gene cluster
1				Clydesdale 1	155451223	155511289	60066	-2.88143	OR gene cluster
1				Mongolian Native Horse2	155451223	155511289	60066	-2.64625	OR gene cluster
1				Exmoor Pony 2	155451223	155467684	16461	-2.61436	OR gene cluster
1				Mongolian Native Horse1	155451223	155511289	60066	-2.58288	OR gene cluster
1				Standardbred 2	155459396	155466559	7163	-2.33051	OR gene cluster
1				Przewalski's Horse 1	156159122	156205909	46787	-3.29638	OR gene cluster
1				Swiss Warmblood 1	156159122	156210690	51568	-2.84117	OR gene cluster
1				Belgian 2	156161268	156205909	44641	-3.16163	OR gene cluster
1				Swiss Warmblood 1	156263157	156281455	18298	-2.70264	OR gene cluster
1				Swiss Warmblood 1	156487086	156509859	22773	-2.63992	OR gene cluster
4	8945672	9573765	628093	Clydesdale 2	8965999	9024219	58220	-2.61219	T cell receptors
4				Caspian Pony 1	8971750	9024219	52469	-2.61713	T cell receptors
4				Arabian 1	8971750	9024219	52469	-2.49676	T cell receptors
4				Caspian Pony 2	8971750	9024219	52469	-2.36573	T cell receptors
4				Arabian 2	8971750	9024219	52469	-2.34055	T cell receptors
6	71680707	73417534	1736827	Sorraia 1	72093774	72128449	34675	-3.24447	OR gene cluster
6				Sorraia 2	72093774	72128449	34675	-2.88489	OR gene cluster
6				Akhal-Teke 2	72093774	72128449	34675	-2.64359	OR gene cluster
6				Akhal-Teke 2	72376228	72387594	11366	-3.94605	OR gene cluster
6				Sorraia 1	72376228	72387594	11366	-3.75184	OR gene cluster
6				Sorraia 2	72376228	72386360	10132	-3.65437	OR gene cluster
6				Sorraia 1	72480611	72529449	48838	-3.42592	OR gene cluster
7	73011033	73713007	701974	Fell Pony 2	73165513	73186458	20945	-2.07129	OR gene cluster
7				Friesian 1	73288912	73291771	2859	-2.90132	OR gene cluster
7				Przewalski's Horse 1	73288912	73291457	2545	-2.70777	OR gene cluster
7				American Miniature Horse 2	73391272	73407677	16405	-3.85888	OR gene cluster
7				Friesian 1	73391272	73407677	16405	-3.47261	OR gene cluster
7				American Quarter Horse 1	73391272	73407677	16405	-3.24719	OR gene cluster
7				Przewalski's Horse 1	73391272	73407677	16405	-3.00148	OR gene cluster
7				Arabian 2	73391272	73407677	16405	-2.82682	OR gene cluster
7				Mongolian Native Horse1	73391272	73407677	16405	-2.35241	OR gene cluster
7				American Miniature Horse 2	73391272	73468925	77653	-2.19702	OR gene cluster
9	833013	847731	14718	Exmoor Pony 1	833013	847731	14718	-2.34632	intergenic
12	12314719	14871326	2556607	Friesian 3	12507703	12528592	20889	-3.21864	OR gene cluster
12				Akhal-Teke 1	12507965	12528592	20627	-3.66105	OR gene cluster
12				Friesian 2	12507965	12528592	20627	-3.6237	OR gene cluster
12				Friesian 2	12682816	12711778	28962	-3.14761	OR gene cluster
12				Akhal-Teke 1	12682816	12711778	28962	-2.97191	OR gene cluster
12				Friesian 3	12700648	12711778	11130	-3.80259	OR gene cluster
12				Akhal-Teke 1	12755196	12829194	73998	-2.80145	OR gene cluster
12				Friesian 2	12755196	12829194	73998	-2.80018	OR gene cluster
12				Friesian 3	12755196	12829194	73998	-2.77234	OR gene cluster
12				Friesian 2	12756424	12762781	6357	-5.10156	OR gene cluster
12				Friesian 3	12756424	12763033	6609	-4.32626	OR gene cluster
12				Akhal-Teke 1	13168223	13205139	36916	-2.5987	OR gene cluster
12				Friesian 3	13168223	13205139	36916	-2.23027	OR gene cluster
12				Friesian 2	13306782	13357806	51024	-2.86195	OR gene cluster
12				Akhal-Teke 1	13306782	13357806	51024	-2.77726	OR gene cluster
12				Friesian 3	13306782	13357806	51024	-2.48761	OR gene cluster
12				Friesian 2	13388318	13396762	8444	-5.3526	OR gene cluster
12				Akhal-Teke 1	13388318	13396762	8444	-5.14118	OR gene cluster
12				Friesian 3	13388318	13396762	8444	-4.93807	OR gene cluster
12				Friesian 3	13567246	13611482	44236	-2.08188	OR gene cluster
12				Friesian 2	13640460	13666313	25853	-3.09417	OR gene cluster
12				Akhal-Teke 1	13823684	13846415	22731	-2.28074	OR gene cluster
12				Friesian 2	13996798	14081766	84968	-2.53151	OR gene cluster
12				Friesian 3	14011265	14081766	70501	-2.59343	OR gene cluster
12				Friesian 2	14356124	14393433	37309	-2.63526	OR gene cluster
12				Akhal-Teke 1	14356124	14393433	37309	-2.51726	OR gene cluster
12				Friesian 3	14356124	14393433	37309	-2.09683	OR gene cluster
20	28354458	28583540	229082	Przewalski's Horse 1	28400214	28583540	183326	-2.50544	OR gene cluster
20				American Quarter Horse 1	28420026	28422898	2872	-3.12715	OR gene cluster
20				Mongolian Native Horse2	28420026	28437691	17665	-2.52008	OR gene cluster
20				Friesian 1	28420026	28437691	17665	-2.48519	OR gene cluster
20				Mongolian Native Horse1	28420026	28422898	2872	-2.38159	OR gene cluster
20				Friesian 2	28420026	28437691	17665	-2.20079	OR gene cluster
20				American Miniature Horse 2	28421084	28437691	16607	-3.80555	OR gene cluster
20				Przewalski's Horse 2	28421084	28438842	17758	-3.42525	OR gene cluster
23	40085154	40121036	35882	Sorraia 2	40113220	40121036	7816	-2.23233	IFN genes
29	28640862	29260279	619417	American Miniature Horse 1	28641562	28657399	15837	-4.16244	AKR1C gene cluster
Un	225271	226799	1528	Sorraia 2	225271	226741	1470	-2.15313	ALDH1L1
Un	417657	419288	1631	Sorraia 2	417657	419288	1631	-3.30322	intergenic
Un				Mongolian Native Horse2	417657	419288	1631	-2.58808	intergenic
Un				Sorraia 1	417657	419288	1631	-2.16405	intergenic
Un				Arabian 2	417657	419288	1631	-2.01644	intergenic
Un	661467	685546	24079	Sorraia 2	666909	673719	6810	-2.0657	horse mRNA
