# Supplementary material for: Copy Number Variation in the Horse Genome
Source: PLoS Genet. 2014 Oct 23;10(10):e1004712. doi: 10.1371/journal.pgen.1004712 (PMC4207638; doi:10.1371/journal.pgen.1004712)
Supplement: Table S7 — Genomic locations, names, symbols and known or predicted functions of copy number variable genes. (XLSX) [file pgen.1004712.s011.xlsx]

## Sheet: Table S7_Genic CNVRs
Table S7: Genomic locations, names, symbols and known or predicted functions of copy number variable genes.
Chr	Start	Stop	Size	Type	Gene symbols	Ensembl genes	Ensembl gene ID	Non-horse mammalian reference genes	Horse mRNAs (GenBank Accession No)	Function (GeneCards, NCBI)
1	42077601	42128815	51214	Loss	n/a	miRNA	ENSECAG00000025384	n/a	n/a	Transcriptional regulation
1	76004365	76105050	100685	Loss	GGPS1, ARID4B	Geranylgeranyl diphosphate synthase 1, AT rich interactive domain 4B (RBP1-like)	ENSECAG00000017806, ENSECAG00000017836	n/a	n/a	Geranylgeranyldiphosphate biosynthesis pathway, transcription factor
1	80225802	80251778	25976	Loss	Olfr215, CAPN9, RNA5SP250	Novel protein coding, calpain 9, 5S ribosomal pseudogene 250	ENSECAG00000003449, ENSECAG00000003762, ENSECAG00000014703, ENSECAG00000026370	olfactory receptor 215 in mouse,	n/a	Calcium ion binding protein
1	90184698	90200545	15847	Loss	MESDC1	Mesoderm development candidate 1	ENSECAG00000004005	n/a	n/a	Mesoderm development
1	109438769	109539481	100712	Complex	AK127847	n/a	non-Ensembl gene	Human mRNA	n/a	n/a
1	114057162	114260934	203772	Complex	TUBGCP5, CYFIP1	Known processed pseudogene (first two), uncharacterized protein, tubulin, gamma complex associated protein 5, cytoplasmic FMR1 interacting protein 1	ENSECAG00000001431, ENSECAG00000001519, ENSECAG00000004926, ENSECAG00000005538, ENSECAG00000012143	n/a	n/a	Cell cycle regulation
1	117760057	117872136	112079	Loss	n/a	Known processed pseudogene	ENSECAG00000002047	n/a	n/a	n/a
1	145211044	145244272	33228	Loss	WDR76	WD repeat domain 76	ENSECAG00000012903	n/a	n/a	Transcription factor.
1	154902018	156985596	2083578	Loss	OR gene cluster	Olfactory Transduction	ENSECAG00000000820, ENSECAG00000000838, ENSECAG00000001146, ENSECAG00000001253, ENSECAG00000001906, ENSECAG00000002159, ENSECAG00000003586, ENSECAG00000003665, ENSECAG00000003707, ENSECAG00000003827, ENSECAG00000003993, ENSECAG00000004111, ENSECAG00000004149, ENSECAG00000004238, ENSECAG00000004351, ENSECAG00000004873, ENSECAG00000005288, ENSECAG00000005586, ENSECAG00000006039, ENSECAG00000006188,…	n/a	n/a	G protein-mediated transduction of odorant signals
1	158382281	158394548	12267	Gain	OR10G2	Olfactory receptor, family 10, subfamily G, member 2	ENSECAG00000002600	n/a	n/a	G protein-mediated transduction of odorant signals
1	158858121	160216474	1358353	Loss	TRAV gene cluster	T cell receptor alpha variable	ENSECAG00000000422, ENSECAG00000000444, ENSECAG00000000602, ENSECAG00000003680, ENSECAG00000003696, ENSECAG00000003734, ENSECAG00000004193, ENSECAG00000004472, ENSECAG00000004661, ENSECAG00000005973, ENSECAG00000006005, ENSECAG00000006112, ENSECAG00000007879, ENSECAG00000007943, ENSECAG00000008898, ENSECAG00000009058, ENSECAG00000009804, ENSECAG00000011031, ENSECAG00000011202, ENSECAG00000011300,…	n/a	n/a	Imune response
1	160231344	160241432	10088	Gain	TCRD	n/a	non-Ensembl gene	T cell receptor delta	n/a	Immune response
1	162418511	163170628	752117	Loss	CTSG, GZMB,	cathepsin G; granzyme B	ENSECAG00000000851, ENSECAG00000004533, ENSECAG00000008322, ENSECAG00000008721, ENSECAG00000009282, ENSECAG00000009589, ENSECAG00000015137, ENSECAG00000016994, ENSECAG00000020640, ENSECAG00000021442, ENSECAG00000022193, ENSECAG00000022666, ENSECAG00000023062	n/a	n/a	Immune response
1	165703630	165737235	33605	Loss	LINC00645	n/a	non-Ensembl gene	Homo sapiens long intergenic non-protein coding RNA 645	n/a	Transcriptional regulation
1	168728068	168761673	33605	Loss	DTD2	D-tyrosyl-tRNA deacylase 2	ENSECAG00000016348	n/a	n/a	Defense mechanism against a harmful effect of D-tyrosine.
1	183631097	183639628	8531	Loss	RPS29	ribosomal protein S29	ENSECAG00000011782	n/a	n/a	Translation factor
1	184294777	184310809	16032	Loss	MAP4K5	mitogen-activated protein kinase kinase kinase kinase 5	ENSECAG00000005718	n/a	n/a	Stress response
2	15095015	15315789	220774	Loss	OR gene cluster	Olfactory receptor	ENSECAG00000001102, ENSECAG00000001147, ENSECAG00000001343, ENSECAG00000001600, ENSECAG00000001708, ENSECAG00000012234, ENSECAG00000014673, ENSECAG00000014877	n/a	n/a	G protein-mediated transduction of odorant signals
2	18021420	18044329	22909	Loss	CAP1	Adenylate cyclase-associated protein 1	ENSECAG00000024658	n/a	n/a	Cyclic AMP pathway
2	18438900	18445935	7035	Gain	PABPC4, SNORA55	Poly(A) binding protein, cytoplasmic 4, Small nucleolar RNA SNORA55	ENSECAG00000009396, ENSECAG00000026616	n/a	n/a	Translation factor, small non-coding RNA
2	24263095	24267504	4409	Loss	RBBP4	Retinoblastoma-binding protein 4	ENSECAG00000022784	n/a	n/a	Histone acetylation and chromatin assembly, cell cycle regulation.
2	64266577	64326379	59802	Loss	n/a	Known processed pseudogenes	ENSECAG00000005345, ENSECAG00000005396	n/a	n/a	n/a
2	72728210	72920381	192171	Gain	FSTL5	follistatin-like 5	ENSECAG00000000973	n/a	n/a	Calcium ion binding
2	93684503	93718806	34303	Complex	n/a	horse mRNA	non-Ensembl gene	n/a	JL636474	n/a
2	95302468	95388975	86507	Loss	n/a	uncharacterized protein	ENSECAG00000023020	n/a	n/a	n/a
2	107843727	107956852	113125	Gain	ARHGAP20	Rho GTPase Activating Protein 20	ENSECAG00000013880	n/a	n/a	Transcription factor.
2	118702811	118717242	14431	Gain	TBCK	TBC1 domain containing kinase	ENSECAG00000006577	n/a	n/a	Alcohol metabolism
3	8061983	8121333	59350	Loss	CES1	carboxylesterase 1	ENSECAG00000001810, ENSECAG00000019927	n/a	n/a	Fatty acid and cholesterol metabolism
3	8174890	8214226	39336	Loss	CES1	carboxylesterase 1	ENSECAG00000009369	n/a	n/a	Fatty acid and cholesterol metabolism
3	15818389	15878909	60520	Loss	CDH11	cadherin-11	ENSECAG00000008823	n/a	n/a	Calcium-dependent cell-cell adhesion.
3	21366521	21690515	323994	Loss	n/a	Known pseudogene	ENSECAG00000024496	n/a	n/a	n/a
3	28829680	28841620	11940	Gain	ATMIN	ATM interactor	ENSECAG00000011923	n/a	n/a	Transcription factor.
3	40060296	40308345	248049	Gain	ADH6, METAP1, ADH1A	Uncharacterized protein, Known processed pseudogene, alcohol dehydrogenase 6, methionyl aminopeptidase 1 ; alcohol dehydrogenase E chain	ENSECAG00000001029, ENSECAG00000003115, ENSECAG00000015328, ENSECAG00000017967, ENSECAG00000019267	n/a	n/a	Cell cycle regulation
3	43574806	43602866	28060	Loss	BMPR1B	bone morphogenetic protein receptor, type IB	ENSECAG00000012140	n/a	n/a	Transcriptional regulators
3	44247754	44304883	57129	Gain	n/a	Known pseudogenes	ENSECAG00000000476, ENSECAG00000004977	n/a	n/a	n/a
3	65919501	65955494	35993	Loss	UGT1A6	UDP glucuronosyltransferase 1 family, polypeptide A6	ENSECAG00000019707	n/a	n/a	Conjugation and subsequent elimination of potentially toxic xenobiotics and endogenous compounds.
3	70306219	70371084	64865	Loss	n/a	horse mRNA	non-Ensembl gene	n/a	JL617811	n/a
3	72009807	72045020	35213	Loss	LPHN3	latrophilin 3	ENSECAG00000018863	n/a	n/a	G-protein coupled receptors (GPCR) -cell adhesion and signal transduction
3	81328220	81382635	54415	Loss	ATP10D, COMMD8	Non-Horse RefSeq Gene ATP10D, Homo sapiens ATPase, class V, type 10D, mRNA, Known pseudogene, COMM domain containing 8	ENSECAG00000012518, ENSECAG00000020371, ENSECAG00000020380	n/a	n/a	Membrane transport, Protein binding
4	8945672	9573765	628093	Loss	TRGV gene cluster	T cell receptor gamma variable families	ENSECAG00000002028, ENSECAG00000017866, ENSECAG00000017918, ENSECAG00000018109, ENSECAG00000018252, ENSECAG00000019444, ENSECAG00000019999, ENSECAG00000020405	n/a	n/a	Immune response
4	19890964	19950674	59710	Loss	ZPBP	zona pellucida binding protein	ENSECAG00000016511	n/a	n/a	Reproduction
4	23686504	23809130	122626	Loss	n/a	uncharacterized proteins; known pseudogene	ENSECAG00000023389, ENSECAG00000023431	n/a	n/a	n/a
4	68352158	68386268	34110	Loss	U2	U2 spliceosomal RNA	ENSECAG00000026337	n/a	n/a	Posttranscriptional regulation
4	96663630	96694761	31131	Loss	OR	olfactory receptor	ENSECAG00000002324	n/a	n/a	G protein-mediated transduction of odorant signals
4	96950048	97011384	61336	Gain	OR gene cluster	olfactory receptors	ENSECAG00000004779, ENSECAG00000004801, ENSECAG00000005105	n/a	n/a	G protein-mediated transduction of odorant signals
4	97101354	97189718	88364	Loss	OR gene cluster	olfactory receptors	ENSECAG00000006653, ENSECAG00000006953, ENSECAG00000006992, ENSECAG00000007025, ENSECAG00000007146, ENSECAG00000007166, ENSECAG00000007180, ENSECAG00000007186, ENSECAG00000007255, ENSECAG00000007271, ENSECAG00000021175, ENSECAG00000021335	n/a	n/a	G protein-mediated transduction of odorant signals
5	16041526	16142786	101260	Complex	OR gene cluster	n/a	non-Ensembl gene	similar to olfactory receptors	n/a	G protein-mediated transduction of odorant signals
5	18054639	18090646	36007	Loss	XPR1	xenotropic and polytropic retrovirus receptor 1	ENSECAG00000015601	n/a	n/a	G-protein coupled signal transduction. Potential receptor for xenotropic and polytropic murine leukemia retroviruses.
5	54793273	54841601	48328	Gain	n/a	uncharacterized protein, Known processed pseudogenes.	ENSECAG00000002875, ENSECAG00000003731, ENSECAG00000003752	n/a	n/a	n/a
5	75073662	75140515	66853	Gain	GBP2	Known processed pseudogenes, uncharacterized protein, guanylate binding protein 2	ENSECAG00000001229, ENSECAG00000001257, ENSECAG00000006556, ENSECAG00000019309 (GBP2)	n/a	n/a	Immune response: antibacterial activities.
5	99596374	99676807	80433	Gain	C1orf87	chromosome 1 open reading frame 87	ENSECAG00000026838	n/a	n/a	n/a
6	1181751	1197854	16103	Loss	n/a	horse mRNA	non-Ensembl gene	n/a	JL635427	n/a
6	38258063	38416792	158729	Loss	LY49D	killer cell lectin-like receptors, Known processed pseudogene,	ENSECAG00000002234, ENSECAG00000004695, ENSECAG00000018937, ENSECAG00000023351	n/a	n/a	Immune response
6	41152723	41161904	9181	Loss	CALM1	n/a	non-Ensembl gene	calmodulin 1	n/a	Calcium ion binding
6	53564038	53593561	29523	Loss	CCDC91	coiled-coil domain containing 91	ENSECAG00000014912	n/a	n/a	Membrane transport
6	66069666	66105238	35572	Loss	OR gene cluster	olfactory receptors	ENSECAG00000007699, ENSECAG00000023390	n/a	n/a	G protein-mediated transduction of odorant signals
6	66303023	66418674	115651	Loss	OR gene cluster, SNORD112	olfactory receptors, Small nucleolar RNA SNORD112	ENSECAG00000007769, ENSECAG00000007817, ENSECAG00000007833, ENSECAG00000007858, ENSECAG00000027598	n/a	n/a	G protein-mediated transduction of odorant signals
6	66457103	66468913	11810	Gain	OR gene cluster	olfactory receptors	ENSECAG00000001357, ENSECAG00000007938	n/a	n/a	G protein-mediated transduction of odorant signals
6	69538385	69594144	55759	Loss	KRT6B, KRT6C	Uncharacterized protein, keratin 6B, keratin 6C	ENSECAG00000013496, ENSECAG00000013500, ENSECAG00000013512, ENSECAG00000014899, ENSECAG00000017229	n/a	n/a	Cytoskeletal developement
6	69756237	69777257	21020	Loss	KRT2, KRT1	keratin 2, keratin 1	ENSECAG00000018183, ENSECAG00000022233	n/a	n/a	Cytoskeletal developement
6	71680707	73417534	1736827	Loss	OR gene cluster	olfactory receptors	ENSECAG00000001149, ENSECAG00000001210, ENSECAG00000001285, ENSECAG00000001527, ENSECAG00000001694, ENSECAG00000001735, ENSECAG00000001782, ENSECAG00000002329, ENSECAG00000003255, ENSECAG00000003338, ENSECAG00000003562, ENSECAG00000003584, ENSECAG00000003647, ENSECAG00000003688, ENSECAG00000003798, ENSECAG00000003843, ENSECAG00000003873, ENSECAG00000003881, ENSECAG00000003912, ENSECAG00000003920,…	n/a	n/a	G protein-mediated transduction of odorant signals
6	74322561	74405537	82976	Complex	HSD17B6, RDH16	hydroxysteroid (17-beta) dehydrogenase 6, Retinol Dehydrogenase 16	ENSECAG00000016761, ENSECAG00000017834	n/a	n/a	Steroid metabolism
7	31929603	31947075	17472	Gain	n/a	horse mRNA	non-Ensembl gene	n/a	JL638318	n/a
7	32523454	32559973	36519	Gain	OR gene cluster	n/a	non-Ensembl gene	similar to olfactory receptors	n/a	G protein-mediated transduction of odorant signals
7	44213098	44234183	21085	Loss	EMR2	egf-like module containing, mucin-like, hormone receptor-like 2	ENSECAG00000024753	n/a	n/a	Cell-cell adhesion
7	52615321	52726444	111123	Loss	OR, ACTL8, ZDHHC19	uncharacterized protein, olfactory receptor, actin-like 8, Known pseudogene, zinc finger, DHHC-type containing 19	ENSECAG00000004683, ENSECAG00000004730, ENSECAG00000005142, ENSECAG00000015706, ENSECAG00000015718, ENSECAG00000016181	n/a	n/a	G protein-mediated transduction of odorant signals
7	72206196	72221841	15645	Loss	SSU72	RNA polymerase II CTD phosphatase homolog (S. cerevisiae)	ENSECAG00000008050	n/a	n/a	Translation factor.
7	73011033	73713007	701974	Complex	OR gene cluster	olfactory receptor	ENSECAG00000009771, ENSECAG00000009784, ENSECAG00000009924, ENSECAG00000022634, ENSECAG00000022643, ENSECAG00000022651, ENSECAG00000022658, ENSECAG00000022671, ENSECAG00000022679, ENSECAG00000022685, ENSECAG00000022691, ENSECAG00000022723, ENSECAG00000022732, ENSECAG00000022745, ENSECAG00000022796, ENSECAG00000022805, ENSECAG00000022809, ENSECAG00000022814, ENSECAG00000022820, ENSECAG00000022833,…	n/a	n/a	G protein-mediated transduction of odorant signals
7	74499010	74565798	66788	Loss	TRIM5	Tripartite Motif-Containing 5	ENSECAG00000015712	n/a	n/a	Defense: Capsid-specific restriction factor that prevents infection from non-host-adapted retroviruses.
7	74885505	74911413	25908	Loss	OR gene cluster	olfactory receptor	ENSECAG00000005238	n/a	n/a	G protein-mediated transduction of odorant signals
7	76127626	76166895	39269	Loss	OR gene cluster	olfactory receptor	ENSECAG00000002803, ENSECAG00000002922, ENSECAG00000010583, ENSECAG00000010594, ENSECAG00000011470	n/a	n/a	G protein-mediated transduction of odorant signals
7	77113303	77427796	314493	complex	OR gene cluster	olfactory receptor	ENSECAG00000000970, ENSECAG00000001133, ENSECAG00000001278, ENSECAG00000001446, ENSECAG00000001742, ENSECAG00000004365, ENSECAG00000004580, ENSECAG00000004642, ENSECAG00000004749, ENSECAG00000004909, ENSECAG00000005028, ENSECAG00000005212, ENSECAG00000005392, ENSECAG00000005438, ENSECAG00000006016, ENSECAG00000006125, ENSECAG00000019265	n/a	n/a	G protein-mediated transduction of odorant signals
8	592932	686862	93930	Gain	n/a	Uncharacterized protein	ENSECAG00000015213	n/a	n/a	n/a
8	1908506	2036793	128287	Loss	n/a	Known processed pseudogene, known miRNA	ENSECAG00000005596, ENSECAG00000026283	n/a	n/a	Transcriptional regulation
8	2258236	2483512	225276	Loss	SLC7A4	SLC7A4: solute carrier family 7 (orphan transporter), member 4	ENSECAG00000019976, ENSECAG00000020446	n/a	n/a	Amino acid transport
8	3619056	3698982	79926	Gain	TOP3B	uncharacterized protein, topoisomerase (DNA) III beta	ENSECAG00000014327, ENSECAG00000020493	n/a	n/a	DNA replication and transcription
8	3736146	4074438	338292	Loss	IGLVgene cluster	immunoglobulin lambda variable genes, uncharacterized proteins	ENSECAG00000005220, ENSECAG00000005281, ENSECAG00000005436, ENSECAG00000014667, ENSECAG00000014674, ENSECAG00000014923, ENSECAG00000014959	n/a	n/a	Immune response
8	4252599	4628408	375809	Loss	IGLVgene cluster	Known processed pseudogene, immunoglobulin lambda variable genes	ENSECAG00000001939, ENSECAG00000005113, ENSECAG00000005194, ENSECAG00000005231, ENSECAG00000016936	n/a	n/a	Immune response
8	4806844	4938602	131758	Gain	IGLVgene cluster	processed pseudogene; known processed pseudogene, immunoglobulin lambda variable genes	ENSECAG00000002003, ENSECAG00000002038, ENSECAG00000005480, ENSECAG00000011780, ENSECAG00000012290, ENSECAG00000012296	n/a	n/a	Immune response
8	21592428	21622603	30175	Loss	IFT81	intraflagellar transport 81 homolog (Chlamydomonas)	ENSECAG00000015471	n/a	n/a	Testes development and spermatogenesis.
8	85933859	86060633	126774	Gain	n/a	horse mRNA	non-Ensembl gene	n/a	JL633569	n/a
9	3468238	3496900	28662	Loss	SLC7A13	horse mRNA	non-Ensembl gene	solute carrier family 7 (anionic amino acid transporter), member 13	JL633162	Membrane transport
9	3995525	4031959	36434	Gain	RALYL	horse mRNA	non-Ensembl gene	Non-Horse RefSeq Gene: RNA binding protein-like	JL633162	Transcription factor.
9	8915394	8956266	40872	Loss	CHAC1	n/a	non-Ensembl gene	cation transport regulator homolog 1 (E. coli)	n/a	Signal transduction
9	17628562	17657679	29117	Complex	CPA6	carboxypeptidase A6	ENSECAG00000016047	n/a	n/a	Membrane transport
9	18225673	18267240	41567	Loss	CSPP1, SNORA31	centrosome and spindle pole associated protein 1, Small Nucleolar RNA, H/ACA Box 31	ENSECAG00000000909, ENSECAG00000027011	n/a	n/a	Cell-cycle-dependent microtubule organization
9	30035004	30068185	33181	Loss	n/a	horse mRNA	non-Ensembl gene	n/a	JL630747	n/a
9	40822052	40870412	48360	Gain	HRSP12, RAD54B	heat-responsive protein 12, DNA Repair And Recombination Protein	ENSECAG00000004316, ENSECAG00000021949	n/a	n/a	Translation regulation
9	48920384	48989852	69468	Loss	RIMS2	Uncharacterized protein, regulating synaptic membrane exocytosis 2	ENSECAG00000019962, ENSECAG00000023008	n/a	n/a	Exocytosis
9	52768685	52852942	84257	Gain	n/a	horse mRNA	non-Ensembl gene	n/a	JL618029	n/a
9	60987177	61020950	33773	Loss	n/a	horse mRNA	non-Ensembl gene	n/a	JL618029	n/a
10	603285	725734	122449	Loss	n/a	Uncharacterized protein, Known processed pseudogene	ENSECAG00000004804, ENSECAG00000006298	n/a	n/a	n/a
10	1665438	1727471	62033	Loss	URI1	Prefoldin-Like Chaperone	ENSECAG00000007717	n/a	n/a	Transcription regulation.
10	12956642	13036299	79657	Loss	n/a	Uncharacterized protein	ENSECAG00000020364	n/a	n/a	n/a
10	14122471	14209668	87197	Gain	CD177	n/a	ENSECAG00000015104, ENSECAG00000015947, ENSECAG00000016325	n/a	n/a	n/a
10	14266222	14401421	135199	Loss	ELSPBP1, SP-1, BSP2	epididymal sperm binding protein 1, Seminal plasma protein HSP-1, binder of sperm 2	ENSECAG00000007752, ENSECAG00000023349, ENSECAG00000024141	n/a	n/a	Binds to spermatozoa upon ejaculation and may play a role in sperm capacitation.
10	15478573	15489523	10950	Gain	TOMM40	translocase of outer mitochondrial membrane 40 homolog (yeast)	ENSECAG00000013993	n/a	n/a	Membrane transport
10	17874539	18073540	199001	Loss	BSPH1, SULT2A1,	binder of sperm protein homolog 1, Sulfotransferase Family, Cytosolic, 2A,	ENSECAG00000010642, ENSECAG00000010649, ENSECAG00000011298, ENSECAG00000020744, ENSECAG00000024453	n/a	n/a	Binds to spermatozoa upon ejaculation and may play a role in sperm capacitation.
10	21913969	21960695	46726	Loss	EQUCABV1R928	vomeronasal 1 receptor equCabV1R928	ENSECAG00000006532	n/a	n/a	G protein-mediated transduction of odorant signals
10	23891115	23945964	54849	Loss	GP6, LILRgene cluster	glycoprotein VI (platelet), leukocyte immunoglobulin-like receptor	ENSECAG00000012756, ENSECAG00000012768	n/a	n/a	Collagen receptor involved in collagen-induced platelet adhesion and activation. May trigger innate immune responses.
10	47288989	47335153	46164	Loss	n/a	horse mRNA	non-Ensembl gene	n/a	JL620135	n/a
10	58933911	58948759	14848	Loss	CEP57L1	centrosomal protein 57kDa-like 1	ENSECAG00000009776	n/a	n/a	Cell cycle regulation
10	62950781	63092108	141327	Gain	HDAC2, HS3ST5	histone deacetylase 2, heparan sulfate (glucosamine) 3-O-sulfotransferase 5	ENSECAG00000013577, ENSECAG00000018033	n/a	n/a	Histone deacetylation, regulation of transcription.
10	64977085	64991387	14302	Gain	FAM26F	family with sequence similarity 26, member F	ENSECAG00000021708	n/a	n/a	n/a
10	65191370	65230984	39614	Loss	n/a	Known pseudogene, Uncharacterized protein	ENSECAG00000010428, ENSECAG00000010770	n/a	n/a	n/a
10	77901852	77957493	55641	Loss	ENPPgene cluster	n/a	non-Ensembl gene	ectonucleotide pyrophosphatase/phosphodiesterase	n/a	NAD metabolism
11	21482264	21483851	1587	Loss	KRTAP4-1	keratin associated protein 4-1	ENSECAG00000010460	n/a	n/a	Cytoskeletal developement
11	58885505	58894388	8883	Loss	n/a	Uncharacterized protein	ENSECAG00000012369	n/a	n/a	n/a
12	3973429	4264026	290597	complex	CX594178	n/a	non-Ensembl gene	EST	n/a	n/a
12	12314719	14871326	2556607	complex	OR gene cluster	olfactory receptor	ENSECAG00000000890, ENSECAG00000000945, ENSECAG00000001009, ENSECAG00000001212, ENSECAG00000001478, ENSECAG00000001521, ENSECAG00000001995, ENSECAG00000002207, ENSECAG00000002515, ENSECAG00000003818, ENSECAG00000003998, ENSECAG00000004054, ENSECAG00000004097, ENSECAG00000004177, ENSECAG00000004452, ENSECAG00000004606, ENSECAG00000004771, ENSECAG00000004991, ENSECAG00000005045, ENSECAG00000005177,…	n/a	n/a	G protein-mediated transduction of odorant signals
12	19277283	19541738	264455	Loss	OR gene cluster	olfactory receptor	ENSECAG00000001885, ENSECAG00000002077, ENSECAG00000002246, ENSECAG00000002382, ENSECAG00000002859, ENSECAG00000002929, ENSECAG00000003084, ENSECAG00000008771	n/a	n/a	G protein-mediated transduction of odorant signals
12	19695908	19735015	39107	Loss	OR gene cluster, STX3	olfactory receptors, syntaxin 3	ENSECAG00000004835, ENSECAG00000004912, ENSECAG00000013384	n/a	n/a	Potentially involved in docking of synaptic vesicles at presynaptic active zones.
12	26162988	26202026	39038	Loss	PACS1	phosphofurin acidic cluster sorting protein 1	ENSECAG00000004620	n/a	n/a	Coat protein that is involved in the localization of trans-Golgi network (TGN) membrane proteins that contain acidic cluster sorting motifs.
12	31376262	31418329	42067	complex	CARS	cysteinyl-tRNA synthetase	ENSECAG00000004558	n/a	n/a	Located near the imprinted gene domain in HSA11p155, an important tumor-suppressor gene region.
13	1016356	1040180	23824	complex	BHLHA15	basic helix-loop-helix family, member a15	ENSECAG00000012532	n/a	n/a	Transcription factor.
13	3516660	3519449	2789	Loss	RPL12	ribosomal protein L12	ENSECAG00000003681	n/a	n/a	Translation factor.
13	7337430	7395552	58122	Gain	CYP3A43	cytochrome P450, family 3, subfamily A, polypeptide 43	ENSECAG00000016004	n/a	n/a	Steroid metabolism.
13	39574947	39594264	19317	complex	OR gene cluster	olfactory receptor	ENSECAG00000004512, ENSECAG00000004648	n/a	n/a	G protein-mediated transduction of odorant signals
13	39873119	39888251	15132	Loss	PRSS33	protease, serine, 33	ENSECAG00000005125	n/a	n/a	Protein binding
14	10064872	10206940	142068	Gain	RANBP17	RAN binding protein 17	ENSECAG00000008393	n/a	n/a	May function as a nuclear transport receptor.
14	52212348	52256907	44559	Gain	n/a	Known processed pseudogene	ENSECAG00000003279	n/a	n/a	n/a
14	56382793	56445125	62332	Loss	COMMD10	COMM domain containing 10	ENSECAG00000008378	n/a	n/a	Protein binding
14	81356851	81382807	25956	Loss	n/a	horse mRNA	non-Ensembl gene	n/a	JL636001	n/a
14	92768708	92780221	11513	Gain	OR gene cluster	olfactory receptor	ENSECAG00000001046	n/a	n/a	G protein-mediated transduction of odorant signals
14	93451511	93462030	10519	Gain	OBSCN	obscurin, cytoskeletal calmodulin and titin-interacting RhoGEF	ENSECAG00000016720	n/a	n/a	Involved in myofibrillogenesis.
15	57338289	57447669	109380	Loss	n/a	Known pseudogene	ENSECAG00000000380	n/a	n/a	n/a
15	70297908	70349385	51477	Loss	ASXL2	additional sex combs like 2 (Drosophila)	ENSECAG00000010885	n/a	n/a	Transcription factor.
16	2770414	2792741	22327	Loss	WNT7A	wingless-type MMTV integration site family, member 7A	ENSECAG00000009213	n/a	n/a	Cellular development, sexual differenciation.
16	17415668	17440647	24979	Loss	PPP4R2	protein phosphatase 4, regulatory subunit 2	ENSECAG00000000689	n/a	n/a	Cell cycle regulation
16	51363207	51375688	12481	Loss	GLB1, TRIM71	galactosidase, beta 1, tripartite motif containing 71, E3 ubiquitin protein ligase	ENSECAG00000011942, ENSECAG00000020845	n/a	n/a	Membrane transport, post transcriptional regulation
16	73317507	73355126	37619	Loss	PIK3CB	phosphoinositide-3-kinase, catalytic, beta polypeptide	ENSECAG00000023941	n/a	n/a	Signal transduction
17	18834382	19076884	242502	Loss	TPTE2, THSD1, VPS36	Known processed pseudogene, transmembrane phosphoinositide 3-phosphatase and tensin homolog 2, thrombospondin, type I, domain containing 1, vacuolar protein sorting 36 homolog (S. cerevisiae)	ENSECAG00000003098, ENSECAG00000008376, ENSECAG00000018029, ENSECAG00000018146	n/a	n/a	Membrane transport, Protein binding
17	42013597	42066155	52558	Loss	n/a	Known pseudogene	ENSECAG00000017594	n/a	n/a	n/a
17	69100626	69176758	76132	Gain	PCCA	propionyl CoA carboxylase, alpha polypeptide	ENSECAG00000018952	n/a	n/a	Mitochondrial enzyme.
18	3263860	3350585	86725	Gain	IWS1	IWS1 homolog (S. cerevisiae), uncharacterized protein	ENSECAG00000009694, ENSECAG00000016529	n/a	n/a	Transcription factor.
18	3584096	3615029	30933	Gain	MAP3K2	mitogen-activated protein kinase kinase kinase 2	ENSECAG00000021505	n/a	n/a	Signal transduction
18	13005238	13169299	164061	Gain	CCDC93, HTR5A, DDX18	coiled-coil domain containing 93, 5-hydroxytryptamine (serotonin) receptor 5A, DEAD (Asp-Glu-Ala-Asp) box polypeptide 18	ENSECAG00000011453, ENSECAG00000014433, ENSECAG00000015740	n/a	n/a	GPCR activity
18	16726079	16775698	49619	Loss	GPR39	n/a	non-Ensembl gene	G protein-coupled receptor 39 (GPR39)	n/a	GPCR activity
18	26310198	26358039	47841	Loss	ARHGAP15	Rho GTPase activating protein 15	ENSECAG00000012312	n/a	n/a	GTPase activator.
18	46622692	46671537	48845	Loss	AL590867	Uncharacterized protein,	ENSECAG00000002590, ENSECAG00000021461	n/a	n/a	LINE-1 reverse transcriptase homolog.
19	1273038	1455632	182594	Gain	HEATR5B	HEAT repeat containing 5B, Known pseudogene	ENSECAG00000014266, ENSECAG00000015534	n/a	n/a	Myocardian infraction
19	19392071	19433811	41740	Loss	n/a	horse mRNA	non-Ensembl gene	n/a	JL636681	n/a
19	20153081	20192098	39017	Loss	SOX2-OT	n/a	non-Ensembl gene	SOX2 Overlapping Transcript	n/a	Transcription factor.
19	40161347	40259954	98607	Loss	n/a	horse mRNA	non-Ensembl gene	n/a	JL634804	n/a
19	52759564	52789845	30281	Loss	n/a	Known pseudogene	ENSECAG00000009532	n/a	n/a	n/a
20	22868946	22909727	40781	Loss	n/a	horse mRNA	non-Ensembl gene	n/a	JL636735	n/a
20	24221474	24626776	405302	Gain	BTNgene cluster	butyrophilin gene families	ENSECAG00000008594, ENSECAG00000008790, ENSECAG00000011804, ENSECAG00000017948	n/a	n/a	Immune response
20	24841534	24846103	4569	Loss	OR	olfactory receptor	ENSECAG00000000848	n/a	n/a	G protein-mediated transduction of odorant signals
20	26301501	26324925	23424	Loss	OR gene cluster	olfactory receptor	ENSECAG00000001537, ENSECAG00000001593	n/a	n/a	G protein-mediated transduction of odorant signals
20	26387372	26514569	127197	Gain	OR gene cluster	olfactory receptors	ENSECAG00000001921, ENSECAG00000001951, ENSECAG00000002019, ENSECAG00000002140, ENSECAG00000002328, ENSECAG00000019806	n/a	n/a	G protein-mediated transduction of odorant signals
20	28037105	28051391	14286	Loss	OR gene cluster	n/a	non-Ensembl gene	olfactory receptors	n/a	G protein-mediated transduction of odorant signals
20	28354458	28583540	229082	Loss	OR gene cluster	Known pseudogene, olfactory receptors, Uncharacterized protein	ENSECAG00000000885, ENSECAG00000005673, ENSECAG00000005780, ENSECAG00000005940, ENSECAG00000005979, ENSECAG00000005997, ENSECAG00000006059, ENSECAG00000006097, ENSECAG00000006156, ENSECAG00000006387, ENSECAG00000006735, ENSECAG00000006790, ENSECAG00000006804	n/a	n/a	G protein-mediated transduction of odorant signals
20	29316893	29459037	142144	Gain	EQMHCB2	MHC class I heavy chain	ENSECAG00000009069, ENSECAG00000015782	n/a	n/a	Immune response
20	30511497	30535636	24139	Gain	MICA	MHC class I polypeptide-related sequence A	ENSECAG00000022961	n/a	n/a	Acts as a stress-induced self-antigen that is recognized by gamma delta T-cells.
20	30645352	30689073	43721	Loss	MHCgene cluster	Known processed pseudogene, MHC class I antigens	ENSECAG00000002838, ENSECAG00000017324	n/a	n/a	Immune response
20	30869441	30965815	96374	Loss	MHCgene cluster	MHC class I antigen	ENSECAG00000000732, ENSECAG00000020991	n/a	n/a	Immune response
20	32093989	32437216	343227	Loss	n/a	Known processed pseudogenes	ENSECAG00000003031, ENSECAG00000003196, ENSECAG00000003221, ENSECAG00000017401, ENSECAG00000018549, ENSECAG00000019313	n/a	n/a	n/a
20	32491780	32580201	88421	Loss	AY176128	n/a	non-Ensembl gene	MHC class I antigen mRNA, partial cds	n/a	Immune response
20	32816865	33053832	236967	Loss	DQB, DQA	MHC class II DQ-beta chain, MHC class II DQ-alpha chain,	ENSECAG00000006492, ENSECAG00000006522, ENSECAG00000009142	n/a	n/a	Immune response
20	33097180	33118916	21736	Loss	DQA	MHC class II DQ-alpha chain	ENSECAG00000009142	n/a	n/a	Immune response
20	44687043	44709406	22363	Loss	CLIC5	n/a	non-Ensembl gene	chloride intracellular channel 5	n/a	Membrane transport
20	47378055	47417700	39645	Loss	n/a	horse mRNA	non-Ensembl gene	n/a	JL626884	n/a
20	56601127	56610280	9153	Gain	PTP4A1	protein tyrosine phosphatase type IVA, member 1	ENSECAG00000022483	n/a	n/a	Cell cycle regulation
20	57568125	57604514	36389	Loss	EYS	n/a	non-Ensembl gene	eyes shut homolog (Drosophila) (EYS), transcript variant 1, mRNA	n/a	Required to maintain the integrity of photoreceptor cells.
21	975774	1374562	398788	complex	OR gene cluster, CYP4F3,	olfactory receptor, known processed pseudogene, cytochrome P450, family 4, subfamily F, polypeptide 3, known pseudogene	ENSECAG00000000830, ENSECAG00000001244, ENSECAG00000006047, ENSECAG00000006489, ENSECAG00000016410, ENSECAG00000017014, ENSECAG00000017240, ENSECAG00000018982, ENSECAG00000019543	n/a	n/a	A potent chemoattractant for polymorphonuclear leukocytes.
21	12938863	13001759	62896	Loss	BX255923.1	uncharecterized protein	ENSECAG00000006319	n/a	n/a	n/a
22	10932117	10958238	26121	Loss	ISM1	isthmin 1 homolog	ENSECAG00000010587	n/a	n/a	Membrane transport
22	20837550	20853792	16242	Loss	SIRPG	Signal-Regulatory Protein Gamma	ENSECAG00000019130	n/a	n/a	Immune response
23	5863691	6175429	311738	Loss	SLC28A3, SPATA31D1, L1TD1	Solute Carrier Family 28 (Sodium-Coupled Nucleoside Transporter), Member3, uncharacterized protein, SPATA31 subfamily D, member 1, LINE-1 type transposase domain containing 1	ENSECAG00000011327, ENSECAG00000014048, ENSECAG00000017180, ENSECAG00000002192	n/a	n/a	Homeostasis of endogenous nucleosides
23	7559146	7789477	230331	Loss	SLC28A3	uncharacterized protein, Solute Carrier Family 28 (Sodium-Coupled Nucleoside Transporter), Member3	ENSECAG00000002633, ENSECAG00000020734, ENSECAG00000009881	n/a	n/a	Homeostasis of endogenous nucleosides
23	8327432	8519646	192214	Loss	SPATA31D1	SPATA31 subfamily D, member 1, racterized protein	ENSECAG00000004259, ENSECAG00000006434	n/a	n/a	involved in spermatogenesis
23	12913740	12945241	31501	Loss	n/a	n/a	non-Ensembl gene	transcript: pseudogene, transcript: protein coding	n/a	n/a
23	25068408	25157805	89397	Loss	RFX3	n/a	non-Ensembl gene	regulatory factor X, 3, Known pseudogene	n/a	Transcription regulation.
23	35590067	35628953	38886	Loss	CCDC171	n/a	non-Ensembl gene	coiled-coil domain containing 171	n/a	ATP production and oxygen consumption.
23	40085154	40121036	35882	complex	IFNgene cluster	interferon gene family	ENSECAG00000006484, ENSECAG00000006571, ENSECAG00000006585	n/a	n/a	Immune response: antiviral, antibacterial and anticancer activities.
23	40303515	40356058	52543	Gain	IFNgene cluster	interferon gene family	ENSECAG00000002305, ENSECAG00000002978, ENSECAG00000003168, ENSECAG00000003771	n/a	n/a	Immune response: antiviral, antibacterial and anticancer activities.
24	1030452	1091510	61058	Gain	TXNDC16	thioredoxin domain containing 16	ENSECAG00000011287	n/a	n/a	Membrane transport
24	7825778	7877376	51598	Loss	C14orf39	chromosome 14 open reading frame 39	ENSECAG00000022230	n/a	n/a	n/a
24	16446826	16693865	247039	Loss	L1TD1, ADAM20,	processed pseudogenes, ENSECAG00000003973, LINE-1 type transposase domain containing 1, uncharacterized protein, ADAM metallopeptidase domain 20, known pseudogenes	ENSECAG00000002029, ENSECAG00000002119, ENSECAG00000003973, ENSECAG00000004041, ENSECAG00000004147, ENSECAG00000015411, ENSECAG00000015674, ENSECAG00000015686	n/a	n/a	Sperm maturation and/or fertilization.
25	4954941	4968824	13883	Loss	ANP32B	acidic (leucine-rich) nuclear phosphoprotein 32 family, member B	ENSECAG00000012310	n/a	n/a	Cell cycle regulation.
25	17580433	17612448	32015	complex	n/a	pseudogene	ENSECAG00000020018, ENSECAG00000020090	n/a	n/a	n/a
25	17966126	18059948	93822	Loss	ZNF678, ZNF331	n/a	non-Ensembl gene	zinc finger protein 678, 331.	n/a	Transcriptional regulation, spermatogenesis
26	7202045	7255441	53396	Loss	n/a	horse mRNA	non-Ensembl gene	n/a	JL623769	n/a
26	14691986	14817846	125860	Gain	USP25	n/a	non-Ensembl gene	ubiquitin specific peptidase 25	n/a	Muscular differentiation and function.
26	18798082	19066787	268705	Loss	n/a	Known processed pseudogene	ENSECAG00000002605	n/a	n/a	n/a
26	32398153	32475405	77252	Loss	CBRgene cluster	carbonyl reductase genes	ENSECAG00000019269, ENSECAG00000022317	n/a	n/a	Steroid metabolism
27	20980870	21005014	24144	Loss	FGL1	fibrinogen-like 1	ENSECAG00000007171	n/a	n/a	Mitogenic activity.
27	37367353	37373377	6024	complex	CSMD1	known pseudogene; CUB and Sushi multiple domains 1	ENSECAG00000016604, ENSECAG00000016730, ENSECAG00000024680	n/a	n/a	Potential suppressor of squamous cell carcinomas
28	15716878	15753564	36686	Loss	ATP2B1	n/a	non-Ensembl gene	ATPase, Ca++ transporting, plasma membrane 1, transcript variant 2, mRNA.	n/a	Catalyzes the hydrolysis of ATP; calcium transport
28	20283704	20322526	38822	Loss	FGD6	FYVE, RhoGEF and PH domain containing 6	ENSECAG00000021075	n/a	n/a	Cell cycle regulation
28	33574146	33604152	30006	Loss	APOL3	n/a	non-Ensembl gene	apolipoprotein L, 3	n/a	Lipid transport
28	35894608	35939321	44713	Gain	APOBEC3Z1B	apolipoprotein B mRNA-editing enzyme-catalytic polypeptide-like 3Z1b	ENSECAG00000022371	n/a	n/a	Immune response: antiviral, antibacterial and anticancer activities.
29	8455717	8480040	24323	Loss	BAMBI	BMP and activin membrane-bound inhibitor homolog	ENSECAG00000003193	n/a	n/a	Signal transduction
29	21495019	21601595	106576	Gain	PHYH, UCMA	Phytanoyl-CoA 2-Hydroxylase, Known pseudogene, upper zone of growth plate and cartilage matrix associated, uncharacterized protein	ENSECAG00000017688, ENSECAG00000023556, ENSECAG00000023689, ENSECAG00000024146, ENSECAG00000024294	n/a	n/a	Steroid metabolism
29	28640862	29260279	619417	Loss	AKR1Cgene cluster	aldo keto reductase, prostaglandin synthatase,	ENSECAG00000000144, ENSECAG00000001888, ENSECAG00000001929, ENSECAG00000006480, ENSECAG00000008302, ENSECAG00000008312, ENSECAG00000008599, ENSECAG00000010841, ENSECAG00000011784, ENSECAG00000012350, ENSECAG00000014685, ENSECAG00000017786, ENSECAG00000018315, ENSECAG00000019480, ENSECAG00000020877, ENSECAG00000021292, ENSECAG00000023885, ENSECAG00000025851	n/a	n/a	Steroid metabolism
30	2119390	2174720	55330	Loss	n/a	known processed pseudogene	ENSECAG00000000917	n/a	n/a	n/a
30	17940414	17976581	36167	Gain	n/a	horse mRNA	non-Ensembl gene	n/a	JL625000	n/a
30	24741587	24874191	132604	Loss	CFH, ASPM	complement factor H, : asp (abnormal spindle) homolog, microcephaly associated	ENSECAG00000011534, ENSECAG00000020645	n/a	n/a	Immune response: role in the regulation of complement activation, restricting this innate defense mechanism to microbial infections.; cell cycle regulation.
Un	225271	226799	1528	complex	ALDH1L1	n/a	non-Ensembl gene	aldehyde dehydrogenase 1 family, member L1	n/a	Cell cycle regulation
Un	240057	241569	1512	complex	ALDH1L1	n/a	non-Ensembl gene	aldehyde dehydrogenase 1 family, member L1	n/a	Cell cycle regulation
Un	529207	531455	2248	Gain	CCDC37	n/a	non-Ensembl gene	coiled-coil domain containing 37	n/a	ATP production and oxygen consumption.
Un	661467	685546	24079	complex	n/a	horse mRNA	non-Ensembl gene	n/a	JL631917	n/a
Un	731855	737523	5668	Gain	n/a	horse mRNA	non-Ensembl gene	n/a	JL631917	n/a
Un	843672	846800	3128	Gain	n/a	horse mRNA	non-Ensembl gene	n/a	JL631917	n/a
Un	938425	939983	1558	Gain	CHCHD6	n/a	non-Ensembl gene	coiled-coil-helix-coiled-coil-helix domain containing 6	n/a	ATP production and oxygen consumption.
X	2100043	2202022	101979	Loss	n/a	n/a	non-Ensembl gene	known pseudogenes	n/a	n/a
X	25583344	25613113	29769	Loss	DMD	n/a	non-Ensembl gene	dystrophin	n/a	Cel-cell signaling; cytoskeleton.
X	41187499	41328773	141274	complex	n/a	horse mRNA	non-Ensembl gene	n/a	JL637627	n/a
X	74725711	74782332	56621	Loss	LOC100289495	n/a	non-Ensembl gene	uncharacterized, non-coding RNA	n/a	n/a
X	83170671	83222332	51661	Loss	IL1RAPL2	n/a	non-Ensembl gene	interleukin 1 receptor accessory protein-like 2	n/a	Immune response. This gene and IL1RAPL1 are located at a region on chromosome X that is associated with X-linked non-syndromic mental retardation.
X	83868660	84057358	188698	Gain	FBXL21	n/a	non-Ensembl gene	F-box and leucine-rich repeat protein 21	n/a	circadian pacemaker function.
X	111311220	111361774	50554	Gain	ATP11C	n/a	non-Ensembl gene	ATPase, class VI, type 11C	n/a	Membrane transport
