# Supplementary material for: Copy Number Variation in the Horse Genome
Source: PLoS Genet. 2014 Oct 23;10(10):e1004712. doi: 10.1371/journal.pgen.1004712 (PMC4207638; doi:10.1371/journal.pgen.1004712)
Supplement: Table S8 — Intergenic CNVRs. (XLSX) [file pgen.1004712.s012.xlsx]

## Sheet: Table S8_Intergenic CNVRs
Table S8: Intergenic CNVRs.
Chr	Start	Stop	Size	Type
1	54628273	54664864	36591	loss
1	120381548	120406008	24460	loss
1	142919681	142950007	30326	loss
1	181262401	181297714	35313	loss
2	226974	298256	71282	loss
2	15406921	15440083	33162	loss
2	99341426	99387762	46336	gain
3	94386683	94419560	32877	loss
3	104584382	104657232	72850	loss
4	1339972	1366202	26230	loss
4	81552562	81578981	26419	loss
5	88206623	88282058	75435	loss
5	99124162	99138499	14337	loss
7	8188821	8213749	24928	loss
7	57140106	57194763	54657	loss
9	833013	847731	14718	loss
9	28369275	28395401	26126	gain
9	76427145	76498031	70886	loss
9	77158579	77242144	83565	gain
10	69650108	69707419	57311	loss
14	51838243	51867858	29615	loss
14	53208832	53326454	117622	gain
16	61365467	61498660	133193	loss
17	16619601	16649820	30219	loss
17	31131790	31213023	81233	loss
17	56663485	56784000	120515	loss
18	9601756	9620412	18656	loss
18	37138677	37170646	31969	loss
19	29811262	29837931	26669	loss
22	36434919	36526020	91101	gain
22	36858717	36918435	59718	loss
24	38354727	38414894	60167	loss
26	2645793	2674770	28977	loss
26	12597029	12678318	81289	loss
30	11745008	11792732	47724	gain
31	5553625	5597748	44123	loss
31	24757997	24782446	24449	loss
X	34725	70176	35451	gain
X	21476955	21506632	29677	loss
X	63987418	64036048	48630	loss
X	77811569	78008974	197405	loss
X	92090270	92204304	114034	gain
Un	96499	97618	1119	gain
Un	177167	178945	1778	gain
Un	282398	283447	1049	loss
Un	417657	419288	1631	complex
