# Supplementary material for: Copy Number Variation in the Horse Genome
Source: PLoS Genet. 2014 Oct 23;10(10):e1004712. doi: 10.1371/journal.pgen.1004712 (PMC4207638; doi:10.1371/journal.pgen.1004712)
Supplement: Table S9 — GO analysis of equine copy number variable genes. (XLSX) [file pgen.1004712.s013.xlsx]

## Sheet: Table S9_GO analysis
Table S9: GO analysis of equine copy number variable genes.
GO term category	Term	#Genes	%	P-Value	Enembl IDs	List Total	Pop Hits	Pop Total	Fold Enrichment	Bonferroni	Benjamini	FDR
Biological process	GO:0007608~sensory perception of smell	80	30.0752	1.6803e-70	ENSG00000197706, ENSG00000182974, ENSG00000181767, ENSG00000205029, ENSG00000213215, ENSG00000205495, ENSG00000176230, ENSG00000176231, ENSG00000183706, ENSG00000172464, ENSG00000184394, ENSG00000188124, ENSG00000174914, ENSG00000188324, ENSG00000174957, ENSG00000170803, ENSG00000171936, ENSG00000186119, ENSG00000172199, ENSG00000155249, ENSG00000170605, ENSG00000179695, ENSG00000221989, ENSG0000…	183	431	13528	13.7213	1.26022e-67	1.26022e-67	2.55739e-67
Biological process	GO:0007606~sensory perception of chemical stimulus	80	30.0752	9.13834e-67	ENSG00000197706, ENSG00000182974, ENSG00000181767, ENSG00000205029, ENSG00000213215, ENSG00000205495, ENSG00000176230, ENSG00000176231, ENSG00000183706, ENSG00000172464, ENSG00000184394, ENSG00000188124, ENSG00000174914, ENSG00000188324, ENSG00000174957, ENSG00000170803, ENSG00000171936, ENSG00000186119, ENSG00000172199, ENSG00000155249, ENSG00000170605, ENSG00000179695, ENSG00000221989, ENSG0000…	183	478	13528	12.3721	6.85376e-64	3.42688e-64	1.39084e-63
Biological process	GO:0007600~sensory perception	83	31.203	5.55885e-52	ENSG00000197706, ENSG00000182974, ENSG00000181767, ENSG00000205029, ENSG00000213215, ENSG00000205495, ENSG00000176230, ENSG00000176231, ENSG00000183706, ENSG00000107537, ENSG00000172464, ENSG00000184394, ENSG00000188124, ENSG00000174914, ENSG00000188324, ENSG00000174957, ENSG00000170803, ENSG00000171936, ENSG00000186119, ENSG00000172199, ENSG00000155249, ENSG00000170605, ENSG00000179695, ENSG0000…	183	810	13528	7.57488	4.16913e-49	1.38971e-49	8.46048e-49
Biological process	GO:0050890~cognition	83	31.203	5.22287e-48	ENSG00000197706, ENSG00000182974, ENSG00000181767, ENSG00000205029, ENSG00000213215, ENSG00000205495, ENSG00000176230, ENSG00000176231, ENSG00000183706, ENSG00000107537, ENSG00000172464, ENSG00000184394, ENSG00000188124, ENSG00000174914, ENSG00000188324, ENSG00000174957, ENSG00000170803, ENSG00000171936, ENSG00000186119, ENSG00000172199, ENSG00000155249, ENSG00000170605, ENSG00000179695, ENSG0000…	183	909	13528	6.74989	3.91715e-45	9.79288e-46	7.94913e-45
Biological process	GO:0007186~G-protein coupled receptor protein signaling pathway	86	32.3308	6.53952e-44	ENSG00000197706, ENSG00000182974, ENSG00000180535, ENSG00000181767, ENSG00000205029, ENSG00000213215, ENSG00000205495, ENSG00000176230, ENSG00000176231, ENSG00000183706, ENSG00000172464, ENSG00000184394, ENSG00000051382, ENSG00000188124, ENSG00000174914, ENSG00000188324, ENSG00000174957, ENSG00000170803, ENSG00000171936, ENSG00000186119, ENSG00000172199, ENSG00000155249, ENSG00000170605, ENSG0000…	183	1123	13528	5.6611	4.90464e-41	9.80928e-42	9.95305e-41
Biological process	GO:0050877~neurological system process	84	31.5789	2.06194e-39	ENSG00000197706, ENSG00000182974, ENSG00000181767, ENSG00000205029, ENSG00000213215, ENSG00000205495, ENSG00000176230, ENSG00000176231, ENSG00000183706, ENSG00000107537, ENSG00000172464, ENSG00000184394, ENSG00000188124, ENSG00000174914, ENSG00000188324, ENSG00000174957, ENSG00000170803, ENSG00000171936, ENSG00000186119, ENSG00000172199, ENSG00000155249, ENSG00000154764, ENSG00000170605, ENSG0000…	183	1210	13528	5.13188	1.54646e-36	2.57743e-37	3.13825e-36
Biological process	GO:0007166~cell surface receptor linked signal transduction	95	35.7143	1.36331e-34	ENSG00000138696, ENSG00000197706, ENSG00000182974, ENSG00000180535, ENSG00000181767, ENSG00000205029, ENSG00000213215, ENSG00000205495, ENSG00000176230, ENSG00000204520, ENSG00000176231, ENSG00000183706, ENSG00000172464, ENSG00000184394, ENSG00000051382, ENSG00000188124, ENSG00000174914, ENSG00000188324, ENSG00000174957, ENSG00000170803, ENSG00000171936, ENSG00000186119, ENSG00000172199, ENSG0000…	183	1856	13528	3.7838	1.02248e-31	1.46069e-32	2.07494e-31
Biological process	GO:0002474~antigen processing and presentation of peptide antigen via MHC class I	6	2.25564	2.26424e-06	ENSG00000204632, ENSG00000204592, ENSG00000204525, ENSG00000204520, ENSG00000206503, ENSG00000204642	183	17	13528	26.0906	0.00169674	0.000212251	0.00344609
Biological process	GO:0019882~antigen processing and presentation	9	3.38346	1.53552e-05	ENSG00000204632, ENSG00000204592, ENSG00000204525, ENSG00000204520, ENSG00000206503, ENSG00000179344, ENSG00000196735, ENSG00000204516, ENSG00000204642	183	83	13528	8.0158	0.0114504	0.00127879	0.0233678
Biological process	GO:0048002~antigen processing and presentation of peptide antigen	6	2.25564	3.18916e-05	ENSG00000204632, ENSG00000204592, ENSG00000204525, ENSG00000204520, ENSG00000206503, ENSG00000204642	183	28	13528	15.8407	0.0236353	0.00238905	0.0485275
Biological process	GO:0006955~immune response	19	7.14286	0.00546016	ENSG00000204632, ENSG00000204592, ENSG00000211699, ENSG00000179344, ENSG00000196735, ENSG00000162645, ENSG00000204516, ENSG00000187116, ENSG00000080910, ENSG00000211668, ENSG00000211669, ENSG00000204525, ENSG00000167768, ENSG00000100448, ENSG00000204520, ENSG00000105609, ENSG00000206503, ENSG00000000971, ENSG00000204642, ENSG00000204577, ENSG00000211671	183	690	13528	2.03557	0.983532	0.311544	7.9953
Biological process	GO:0019835~cytolysis	3	1.12782	0.0319681	ENSG00000100450, ENSG00000204520, ENSG00000204516	183	21	13528	10.5605	1	0.868748	39.0122
Biological process	GO:0002253~activation of immune response	5	1.8797	0.0379604	ENSG00000080910, ENSG00000167768, ENSG00000204520, ENSG00000000971, ENSG00000204516	183	94	13528	3.9321	1	0.892759	44.512
Biological process	GO:0046629~gamma-delta T cell activation	2	0.75188	0.0398231	ENSG00000204520, ENSG00000204516	183	3	13528	49.2823	1	0.886621	46.1248
Biological process	GO:0008202~steroid metabolic process	7	2.63158	0.0554233	ENSG00000198610, ENSG00000025423, ENSG00000105398, ENSG00000106258, ENSG00000160868, ENSG00000151632, ENSG00000187134	183	202	13528	2.56171	1	0.942209	58.0131
Biological process	GO:0006067~ethanol metabolic process	2	0.75188	0.0654915	ENSG00000172955, ENSG00000187758, ENSG00000196616	183	5	13528	29.5694	1	0.958208	64.3318
Biological process	GO:0006069~ethanol oxidation	2	0.75188	0.0654915	ENSG00000172955, ENSG00000187758, ENSG00000196616	183	5	13528	29.5694	1	0.958208	64.3318
Biological process	GO:0034308~monohydric alcohol metabolic process	2	0.75188	0.0654915	ENSG00000172955, ENSG00000187758, ENSG00000196616	183	5	13528	29.5694	1	0.958208	64.3318
Molecular function	GO:0004984~olfactory receptor activity	80	30.0752	1.41681e-71	ENSG00000197706, ENSG00000182974, ENSG00000181767, ENSG00000205029, ENSG00000213215, ENSG00000205495, ENSG00000176230, ENSG00000176231, ENSG00000183706, ENSG00000172464, ENSG00000184394, ENSG00000188124, ENSG00000174914, ENSG00000188324, ENSG00000174957, ENSG00000170803, ENSG00000171936, ENSG00000186119, ENSG00000172199, ENSG00000155249, ENSG00000170605, ENSG00000179695, ENSG00000221989, ENSG0000…	173	431	12983	13.9297	3.49953e-69	3.49953e-69	1.83708e-68
Molecular function	GO:0032393~MHC class I receptor activity	6	2.25564	2.09445e-06	ENSG00000204632, ENSG00000204592, ENSG00000204525, ENSG00000204520, ENSG00000206503, ENSG00000204642	173	17	12983	26.4869	0.000517195	0.000258631	0.00271568
Molecular function	GO:0033764~steroid dehydrogenase activity, acting on the CH-OH group of donors, NAD or NADP as acceptor	5	1.8797	0.000411433	ENSG00000196139, ENSG00000198610, ENSG00000025423, ENSG00000151632, ENSG00000187134	173	27	12983	13.8975	0.0966498	0.0333141	0.532165
Molecular function	GO:0016229~steroid dehydrogenase activity	5	1.8797	0.000707846	ENSG00000196139, ENSG00000198610, ENSG00000025423, ENSG00000151632, ENSG00000187134	173	31	12983	12.1042	0.160459	0.0427828	0.913937
Molecular function	GO:0047115~trans-1,2-dihydrobenzene-1,2-diol dehydrogenase activity	3	1.12782	0.00102884	ENSG00000196139, ENSG00000151632, ENSG00000187134	173	4	12983	56.2847	0.224505	0.0495794	1.32584
Molecular function	GO:0016712~oxidoreductase activity, acting on paired donors, with incorporation or reduction of molecular oxygen, reduced flavin or flavoprotein as one donor, and incorporation of one atom of oxygen	4	1.50376	0.00713385	ENSG00000106258, ENSG00000160868, ENSG00000160870, ENSG00000021461	173	30	12983	10.0062	0.82939	0.255267	8.86525
Molecular function	GO:0004033~aldo-keto reductase activity	3	1.12782	0.0163607	ENSG00000196139, ENSG00000198610, ENSG00000187134	173	15	12983	15.0092	0.983	0.441262	19.2565
Molecular function	GO:0042605~peptide antigen binding	3	1.12782	0.0163607	ENSG00000211699, ENSG00000211689, ENSG00000211800	173	15	12983	15.0092	0.983	0.441262	19.2565
Molecular function	GO:0016628~oxidoreductase activity, acting on the CH-CH group of donors, NAD or NADP as acceptor	3	1.12782	0.0257401	ENSG00000196139, ENSG00000151632, ENSG00000187134	173	19	12983	11.8494	0.998405	0.552972	28.6893
Molecular function	GO:0032395~MHC class II receptor activity	3	1.12782	0.0257401	ENSG00000204525, ENSG00000179344, ENSG00000196735	173	19	12983	11.8494	0.998405	0.552972	28.6893
Molecular function	GO:0046703~natural killer cell lectin-like receptor binding	2	0.75188	0.0263217	ENSG00000204520, ENSG00000204516	173	2	12983	75.0462	0.998624	0.519083	29.2393
Molecular function	GO:0047026~3-alpha-hydroxysteroid dehydrogenase (A-specific) activity	2	0.75188	0.0263217	ENSG00000196139, ENSG00000151632	173	2	12983	75.0462	0.998624	0.519083	29.2393
Molecular function	GO:0047042~3-alpha-hydroxysteroid dehydrogenase (B-specific) activity	2	0.75188	0.0263217	ENSG00000198610, ENSG00000187134	173	2	12983	75.0462	0.998624	0.519083	29.2393
Molecular function	GO:0047718~indanol dehydrogenase activity	2	0.75188	0.0263217	ENSG00000196139, ENSG00000187134	173	2	12983	75.0462	0.998624	0.519083	29.2393
Molecular function	GO:0009055~electron carrier activity	8	3.00752	0.0278697	ENSG00000198610, ENSG00000025423, ENSG00000106258, ENSG00000160868, ENSG00000172955, ENSG00000107537, ENSG00000160870, ENSG00000021461	173	221	12983	2.71661	0.999071	0.502498	30.6842
Molecular function	GO:0003823~antigen binding	4	1.50376	0.0379796	ENSG00000211668, ENSG00000211699, ENSG00000211669, ENSG00000211689, ENSG00000211800, ENSG00000211671	173	56	12983	5.36045	0.99993	0.580811	39.4712
Molecular function	GO:0042287~MHC protein binding	3	1.12782	0.0428906	ENSG00000211699, ENSG00000211689, ENSG00000211800	173	25	12983	9.00555	0.99998	0.594374	43.3575
Molecular function	GO:0070330~aromatase activity	3	1.12782	0.0428906	ENSG00000106258, ENSG00000160870, ENSG00000021461	173	25	12983	9.00555	0.99998	0.594374	43.3575
Molecular function	GO:0004024~alcohol dehydrogenase activity, zinc-dependent	2	0.75188	0.0519545	ENSG00000172955, ENSG00000187758, ENSG00000196616	173	4	12983	37.5231	0.999998	0.637127	49.9319
Molecular function	GO:0050327~testosterone 17-beta-dehydrogenase activity	2	0.75188	0.0519545	ENSG00000196139, ENSG00000025423	173	4	12983	37.5231	0.999998	0.637127	49.9319
Molecular function	GO:0005200~structural constituent of cytoskeleton	4	1.50376	0.0749625	ENSG00000167768, ENSG00000185479, ENSG00000205420, ENSG00000172867	173	74	12983	4.05655	1	0.747097	63.5907
Molecular function	GO:0032052~bile acid binding	2	0.75188	0.0769162	ENSG00000151632, ENSG00000187134	173	6	12983	25.0154	1	0.732307	64.5753
Molecular function	GO:0004022~alcohol dehydrogenase (NAD) activity	2	0.75188	0.089151	ENSG00000172955, ENSG00000187758, ENSG00000196616	173	7	12983	21.4418	1	0.763433	70.2031
Cellular component	GO:0005886~plasma membrane	113	42.4812	4.87614e-16	ENSG00000205029, ENSG00000213215, ENSG00000131236, ENSG00000205495, ENSG00000204525, ENSG00000176230, ENSG00000204520, ENSG00000176231, ENSG00000183706, ENSG00000172464, ENSG00000188124, ENSG00000188324, ENSG00000174957, ENSG00000140937, ENSG00000170803, ENSG00000171936, ENSG00000172199, ENSG00000155249, ENSG00000179344, ENSG00000170605, ENSG00000181718, ENSG00000105352, ENSG00000176246, ENSG0000…	197	3777	12782	1.94117	6.92779e-14	6.92779e-14	5.32907e-13
Cellular component	GO:0016021~integral to membrane	126	47.3684	1.81973e-10	ENSG00000183117, ENSG00000205029, ENSG00000099960, ENSG00000213215, ENSG00000205495, ENSG00000204525, ENSG00000176230, ENSG00000204520, ENSG00000176231, ENSG00000183706, ENSG00000172464, ENSG00000188124, ENSG00000188324, ENSG00000174957, ENSG00000140937, ENSG00000170803, ENSG00000171936, ENSG00000172199, ENSG00000155249, ENSG00000179344, ENSG00000170605, ENSG00000145246, ENSG00000007129, ENSG0000…	197	5297	12782	1.54338	2.83878e-08	1.41939e-08	2.1878e-07
Cellular component	GO:0031224~intrinsic to membrane	126	47.3684	2.5392e-09	ENSG00000183117, ENSG00000205029, ENSG00000099960, ENSG00000213215, ENSG00000205495, ENSG00000204525, ENSG00000176230, ENSG00000204520, ENSG00000176231, ENSG00000183706, ENSG00000172464, ENSG00000188124, ENSG00000188324, ENSG00000174957, ENSG00000140937, ENSG00000170803, ENSG00000171936, ENSG00000172199, ENSG00000155249, ENSG00000179344, ENSG00000170605, ENSG00000145246, ENSG00000007129, ENSG0000…	197	5485	12782	1.49048	3.96114e-07	1.32038e-07	3.05278e-06
Cellular component	GO:0042611~MHC protein complex	9	3.38346	2.30111e-06	ENSG00000204632, ENSG00000204592, ENSG00000204525, ENSG00000204520, ENSG00000206503, ENSG00000179344, ENSG00000196735, ENSG00000204516, ENSG00000204642	197	57	12782	10.2447	0.00035891	8.97395e-05	0.00276651
Cellular component	GO:0042612~MHC class I protein complex	7	2.63158	3.42479e-06	ENSG00000204632, ENSG00000204592, ENSG00000204525, ENSG00000204520, ENSG00000206503, ENSG00000204516, ENSG00000204642	197	28	12782	16.2208	0.000534126	0.000106848	0.00411743
Cellular component	GO:0045095~keratin filament	6	2.25564	0.0113101	ENSG00000170465, ENSG00000198443, ENSG00000167768, ENSG00000185479, ENSG00000205420, ENSG00000172867	197	88	12782	4.42386	0.830419	0.256017	12.7813
