# Supplementary material for: Copy Number Variation in the Horse Genome
Source: PLoS Genet. 2014 Oct 23;10(10):e1004712. doi: 10.1371/journal.pgen.1004712 (PMC4207638; doi:10.1371/journal.pgen.1004712)
Supplement: Table S10 — Integrated dataset of 1476 CNVs/CNVRs in the horse. (XLSX) [file pgen.1004712.s014.xlsx]

## Sheet: Table S10_Integrated dataset
Table S10: Integrated dataset of 1476 CNVs/CNVRs in the horse.
Chr	Start	Stop	Reference
1	27251	59044	Wang et al 2014
1	180799	2708943	Doan et al, 2012a, Dupuis et al, 2013, Metzger et al, 2013
1	3377373	3430737	Dupuis et al, 2013
1	6988046	7101467	Dupuis et al, 2013
1	7305481	7305818	Doan et al, 2012a
1	8049564	8050900	Doan et al, 2012a
1	10147668	10148373	Doan et al, 2012a
1	10209829	10210367	Doan et al, 2012a
1	10259818	10308305	Doan et al, 2012a
1	10697405	10699310	Doan et al, 2012a
1	13887368	13902168	Wang et al 2014
1	15653901	15820581	Metzger et al, 2013
1	16485051	16675322	Dupuis et al, 2013
1	21811816	21812645	Doan et al, 2012a
1	25680190	25688764	Dupuis et al, 2013
1	26394685	26395007	Doan et al, 2012a
1	27766435	28912593	Doan et al, 2012a, Dupuis et al, 2013, Metzger et al, 2013
1	30735779	30753444	Metzger et al, 2013
1	33828655	34860490	Doan et al, 2012b, Doan et al, 2012a, Wang et al 2014
1	37376562	37433883	Doan et al, 2012a
1	37704706	37710410	Doan et al, 2012a
1	38333182	38425494	Dupuis et al, 2013
1	42077601	42128815	This study
1	44181705	46783126	Metzger et al, 2013
1	48184321	48189365	Doan et al, 2012a
1	49442370	49760307	Dupuis et al, 2013, Metzger et al, 2013
1	53303287	56025202	Dupuis et al, 2013, Metzger et al, 2013
1	54628273	54664864	This study
1	58756894	59563056	Metzger et al, 2013
1	60241412	62449317	Doan et al, 2012b
1	66631719	66711119	Doan et al, 2012a
1	66787462	67111436	Doan et al, 2012b
1	67035016	67562066	Metzger et al, 2013
1	68259928	68274280	Doan et al, 2012a
1	69376890	69377468	Doan et al, 2012a
1	71672559	71697541	Doan et al, 2012a
1	71887891	73575439	Doan et al, 2012a, Metzger et al, 2013
1	76004365	76105050	This study
1	78660399	78751878	Doan et al, 2012a
1	79592692	84480570	Wang et al 2014, Doan et al, 2012a, Metzger et al, 2013, this study
1	85774612	85781740	Doan et al, 2012a
1	88984436	88992846	Wang et al 2014
1	89052908	89137230	Doan et al, 2012b
1	89373351	89893726	Doan et al, 2012a
1	89926192	89926628	Doan et al, 2012a
1	90184698	90200545	This study
1	90222341	91266386	Doan et al, 2012a, Metzger et al, 2013
1	93174703	94644957	Metzger et al, 2013, Dupuis et al, 2013
1	95947839	96018805	Metzger et al, 2013
1	96256950	96258634	Doan et al, 2012a
1	97636201	97636693	Doan et al, 2012a
1	97686827	97688161	Doan et al, 2012a
1	102790715	102924399	Dupuis et al, 2013
1	109428553	109544209	Dupuis et al, 2013, Wang et al 2014, this study
1	110050103	110148214	Wang et al 2014
1	110152928	110262797	Doan et al, 2012a
1	110384023	110556245	Doan et al, 2012a
1	111155557	111678419	Doan et al, 2012a, Metzger et al, 2013, Dupuis et al, 2013
1	112990170	113247787	Doan et al, 2012a
1	114017616	114282938	Doan et al, 2012a, Doan et al, 2012b, Wang et al 2014, this study
1	116692029	116796279	Metzger et al, 2013
1	117760057	118220212	Metzger et al, 2013, this study
1	118257321	119959000	Metzger et al, 2013
1	120264040	120281611	Doan et al, 2012a
1	120381548	120406008	This study
1	121388646	121388988	Doan et al, 2012a
1	121724591	121759945	Dupuis et al, 2013
1	127066527	127072827	Dupuis et al, 2013
1	127114216	127114605	Doan et al, 2012a
1	127581259	127581760	Doan et al, 2012a
1	127890314	127937605	Dupuis et al, 2013
1	132090626	132091088	Doan et al, 2012a
1	132169385	132170154	Doan et al, 2012a
1	132481606	132545949	Doan et al, 2012a
1	135802169	136208689	Metzger et al, 2013
1	136452610	136887927	Dupuis et al, 2013, Metzger et al, 2013
1	138375254	138425445	Dupuis et al, 2013
1	138771551	138773210	Doan et al, 2012a
1	139010983	139011799	Doan et al, 2012a
1	141109883	141110144	Doan et al, 2012a
1	142017268	142017498	Doan et al, 2012a
1	142846300	143798770	Doan et al, 2012a, this study
1	145211044	145244272	This study
1	145335971	145351722	Doan et al, 2012a
1	146196410	146196737	Doan et al, 2012a
1	148528301	148528740	Doan et al, 2012a
1	150538517	150589441	Dupuis et al, 2013
1	151343566	152621838	Metzger et al, 2013
1	154902018	156985596	Dupuis et al, 2013, Doan et al, 2012a, Doan et al, 2012b, Metzger et al, 2013, Wang et al 2014, this study
1	158382281	160325283	Dupuis et al, 2013, Doan et al, 2012a, Doan et al, 2012b, Wang et al 2014, this study
1	161266111	163220764	Dupuis et al, 2013, Doan et al, 2012a, Doan et al, 2012b, Wang et al 2014, this study
1	165267754	166724938	Dupuis et al, 2013, Metzger et al. 2013, Wang et al 2014, this study
1	168355661	168547792	Metzger et al, 2013
1	168728068	168761673	This study
1	169080745	169106171	Dupuis et al, 2013
1	171548502	171591578	Doan et al, 2012a
1	171813476	171820211	Wang et al 2014
1	174036149	174130028	Metzger et al, 2013
1	175231446	175231862	Doan et al, 2012a
1	175713115	179550475	Dupuis et al, 2013, Metzger et al, 2013
1	180079780	180080582	Doan et al, 2012a
1	180772718	182014222	Metzger et al, 2013, this study
1	182684290	182692591	Wang et al 2014
1	183631097	183639628	This study
1	184145623	184168971	Doan et al, 2012a
1	184294777	184310809	This study
2	124449	161421	Doan et al, 2012a
2	224690	299482	Wang et al 2014, this study
2	4712044	6816185	Doan et al, 2012a, Metzger et al, 2013
2	8669603	8715636	Doan et al, 2012a
2	9531884	12513524	Metzger et al, 2013, Dupuis et al, 2013, Doan et al, 2012a, Wang et al 2014
2	15095015	15315789	Dupuis et al, 2013, Doan et al, 2012a, Metzger et al, 2013, this study
2	15406921	15440083	This study
2	17884711	17884926	Doan et al, 2012a
2	18021420	18044329	This study
2	18438900	18445935	This study
2	18450131	18450822	Doan et al, 2012a
2	19325069	19558583	Doan et al, 2012a
2	21113173	21137215	Doan et al, 2012a
2	21730812	21731468	Doan et al, 2012a
2	23345979	23346390	Doan et al, 2012a
2	23718743	23738529	Dupuis et al, 2013
2	23786761	23787466	Doan et al, 2012a
2	23990961	26123601	Doan et al, 2012a, Metzger et al, 2013, this study
2	28585912	31193015	Doan et al, 2012a, Metzger et al, 2013
2	33516505	33523263	Dupuis et al, 2013
2	34703326	34730548	Doan et al, 2012a, Wang et al 2014
2	35255192	37787790	Doan et al, 2012a, Metzger et al, 2013
2	38347002	40904075	Doan et al, 2012a, Metzger et al, 2013
2	43036717	43038061	Doan et al, 2012a
2	43728534	52282521	Dupuis et al, 2013, Doan et al, 2012a, Doan et al, 2012b, Metzger et al, 2013, Wang et al 2014 , this study
2	52435630	52443881	Wang et al 2014
2	54304983	54511361	Doan et al, 2012a
2	55097850	56579811	Metzger et al, 2013, Wang et al 2014
2	58352438	58411027	Dupuis et al, 2013
2	58518774	58529951	Dupuis et al, 2013
2	60038480	60046600	Wang et al 2014
2	61115011	61408178	Metzger et al, 2013
2	61593562	62056171	Doan et al, 2012a
2	63946952	70850201	Metzger et al, 2013, this study
2	71776762	71852657	Dupuis et al, 2013
2	72030268	73832997	Doan et al, 2012b, Metzger et al, 2013, Wang et al 2014, this study
2	74343328	74420255	Metzger et al, 2013
2	75480558	75533366	Doan et al, 2012a
2	76399235	77900734	Dupuis et al, 2013, Metzger et al, 2013
2	78026093	78027107	Dupuis et al, 2013
2	78933672	78940010	Wang et al 2014
2	82272295	82893361	Metzger et al, 2013
2	83746531	83778839	Dupuis et al, 2013
2	85856142	85856257	Dupuis et al, 2013
2	90673871	90752478	Dupuis et al, 2013
2	91511239	91511455	Doan et al, 2012a
2	93508775	95388975	Doan et al, 2012a, Metzger et al, 2013, this study
2	96664019	96702010	Metzger et al, 2013, Dupuis et al, 2013
2	97254688	98634954	Dupuis et al, 2013, Metzger et al, 2013
2	99341426	99387762	This study
2	101905815	101930407	Dupuis et al, 2013
2	103459481	103472492	Wang et al 2014
2	103758278	103782300	Dupuis et al, 2013
2	106062109	106064917	Dupuis et al, 2013, Metzger et al, 2013
2	106917495	108103713	Dupuis et al, 2013, Doan et al, 2012a, Doan et al, 2012b, this study
2	108265522	108265803	Doan et al, 2012a
2	108615709	108630836	Dupuis et al, 2013
2	108805508	109132021	Metzger et al, 2013
2	110298220	110878106	Dupuis et al, 2013, Metzger et al, 2013
2	111089904	111104849	Dupuis et al, 2013
2	111782961	111789661	Wang et al 2014
2	113831365	114606325	Metzger et al, 2013
2	115422623	115614772	Doan et al, 2012a
2	118702811	118717242	This study
3	31646	50482	Doan et al, 2012a
3	180007	181025	Doan et al, 2012a
3	355918	392046	Doan et al, 2012a
3	1158391	2148623	Doan et al, 2012a, Metzger et al, 2013, Wang et al 2014
3	2577711	2578457	Doan et al, 2012a
3	7952292	8050379	Wang et al 2014
3	8061983	8214226	Doan et al, 2012a, this study
3	9017522	9034372	Wang et al 2014
3	15818389	15878909	This study
3	16360994	18550363	Metzger et al, 2013
3	20395815	20636965	Metzger et al, 2013
3	20807878	21001677	Doan et al, 2012a
3	21366521	21690515	Dupuis et al, 2013, this study
3	22292441	22312521	Wang et al 2014
3	23145451	23149790	Doan et al, 2012a
3	24397931	24398368	Doan et al, 2012a
3	25592835	29640856	Doan et al, 2012a, Metzger et al, 2013, Wang et al 2014, this study
3	31028562	40312610	Dupuis et al, 2013, Doan et al, 2012a, Doan et al, 2012b, Metzger et al, 2013, Wang et al 2014, this study
3	41089168	41093345	Doan et al, 2012a
3	41567820	41635136	Dupuis et al, 2013, Metzger et al, 2013
3	42623620	42631585	Wang et al 2014
3	42828373	42864867	Dupuis et al, 2013
3	42876016	42998256	Doan et al, 2012a
3	43547922	43618069	Doan et al, 2012a, this study
3	44247754	44304883	This study
3	45003697	47970675	Dupuis et al, 2013, Metzger et al, 2013
3	49581906	49650451	Metzger et al, 2013
3	51525184	51729578	Dupuis et al, 2013, Metzger et al, 2013
3	53788618	53799856	Wang et al 2014
3	54026492	54027107	Doan et al, 2012a
3	57169047	57214428	Dupuis et al, 2013
3	57573017	57593407	Doan et al, 2012a
3	61056675	61095700	Doan et al, 2012a
3	64304088	64313044	Doan et al, 2012a
3	64944052	64944249	Doan et al, 2012a
3	65248800	65249289	Doan et al, 2012a
3	65455453	65660903	Doan et al, 2012a
3	65705932	66491590	Dupuis et al, 2013, Doan et al, 2012b, Metzger et al, 2013, this study
3	66838815	66956851	Dupuis et al, 2013
3	67191980	67248561	Dupuis et al, 2013
3	70240358	72064340	Dupuis et al, 2013, Metzger et al, 2013, Wang et al 2014, , this study
3	73033604	73156602	Dupuis et al, 2013
3	73562856	74557812	Metzger et al, 2013
3	75235988	75491946	Metzger et al, 2013
3	76305217	76430682	Metzger et al, 2013
3	79890517	79891074	Doan et al, 2012a
3	80333001	80349450	Wang et al 2014
3	81328220	81382635	This study
3	81610006	81656738	Dupuis et al, 2013
3	81758548	81778280	Dupuis et al, 2013
3	82126801	83150021	Metzger et al, 2013
3	83699494	83700538	Doan et al, 2012a
3	85274049	85280958	Doan et al, 2012a
3	90364982	96218268	Doan et al, 2012a, Metzger et al, 2013, Dupuis et al, 2013, Wang et al 2014, this study
3	100081272	100245562	Dupuis et al, 2013
3	100526199	100536100	Wang et al 2014
3	103586464	104986284	Dupuis et al, 2013, Metzger et al, 2013, , this study
3	107201471	107304237	Metzger et al, 2013
3	109391703	109400034	Wang et al 2014
3	109421107	109421535	Doan et al, 2012a
3	114181081	114298463	Dupuis et al, 2013
3	115869374	116023704	Doan et al, 2012a, Wang et al 2014
3	116036468	116903728	Doan et al, 2012a, Wang et al 2014, Metzger et al, 2013
3	118147141	119456949	Metzger et al, 2013
3	119473197	119473605	Doan et al, 2012a
4	1339972	1366202	This study
4	2309850	2634210	Dupuis et al, 2013
4	3504808	3509169	Doan et al, 2012a
4	6195407	6206484	Wang et al 2014
4	8945672	9573765	Dupuis et al, 2013, Doan et al, 2012a, Doan et al, 2012b, Metzger et al, 2013, Wang et al 2014, this study
4	9587902	9682345	Wang et al 2014
4	12120524	12316520	Metzger et al, 2013
4	14943417	16836115	Dupuis et al, 2013, Metzger et al, 2013
4	18700144	18708444	Wang et al 2014
4	19298553	19307054	Wang et al 2014
4	19890964	19950674	This study
4	19982291	19983096	Doan et al, 2012a
4	22227867	23809020	Dupuis et al, 2013, Metzger et al, 2013, this study
4	25520957	25597020	Doan et al, 2012b, Wang et al 2014
4	26341606	28114554	Doan et al, 2012a, Dupuis et al, 2013, Metzger et al, 2013
4	29161357	29844870	Dupuis et al, 2013, Metzger et al, 2013
4	31767732	33976948	Dupuis et al, 2013, Metzger et al, 2013, Wang et al 2014
4	35225197	35232997	Wang et al 2014
4	37013872	37014111	Dupuis et al, 2013
4	38547233	38625012	Dupuis et al, 2013
4	39830866	39831415	Doan et al, 2012a
4	41164445	41165640	Doan et al, 2012a
4	42536178	43480801	Metzger et al, 2013
4	44608273	49234027	Doan et al, 2012a, Metzger et al, 2013
4	50765212	51725167	Metzger et al, 2013
4	52194368	52612016	Dupuis et al, 2013, Metzger et al, 2013
4	55175197	55389565	Doan et al, 2012b
4	56405604	56411912	Wang et al 2014
4	56583960	56590517	Wang et al 2014
4	60198345	60269372	Doan et al, 2012a
4	62805616	62806296	Doan et al, 2012a
4	62854179	62854357	Doan et al, 2012a
4	68352158	68386268	This study
4	69693686	69694174	Doan et al, 2012a
4	70612792	70795004	Dupuis et al, 2013, Metzger et al, 2013
4	72021618	72028117	Wang et al 2014
4	72343609	72349365	Dupuis et al, 2013
4	75575124	76181703	Metzger et al, 2013, Wang et al 2014
4	77528328	77529674	Doan et al, 2012a
4	77595334	77607708	Doan et al, 2012a
4	79071285	79075720	Doan et al, 2012a
4	79457519	79457742	Doan et al, 2012a
4	80161509	80167637	Wang et al 2014
4	81521531	81535530	Dupuis et al, 2013
4	81552562	81616460	Dupuis et al, 2013, this study
4	82490516	82508616	Dupuis et al, 2013
4	83786209	84541074	Metzger et al, 2013
4	85453445	85457390	Dupuis et al, 2013
4	88967074	90022761	Metzger et al, 2013
4	90777010	90832401	Doan et al, 2012a
4	92383416	92389682	Wang et al 2014
4	94035472	94035999	Doan et al, 2012a
4	94536688	94538744	Doan et al, 2012a
4	95276778	95298829	Wang et al 2014
4	95723148	95732635	Wang et al 2014
4	96110241	96117994	Wang et al 2014
4	96161437	96162810	Doan et al, 2012a
4	96663630	96694761	Wang et al 2014, this study
4	96922930	97192480	Doan et al, 2012a, Dupuis et al, 2013, Metzger et al, 2013, this study
4	97443386	97444007	Doan et al, 2012a
4	97565169	99317651	Dupuis et al, 2013, Metzger et al, 2013
4	101271134	101389161	Metzger et al, 2013
4	101975714	102378584	Doan et al, 2012a, Doan et al, 2012b, Wang et al 2014
4	102633570	102634938	Doan et al, 2012a
4	102853989	102936414	Dupuis et al, 2013
4	103589192	103589537	Doan et al, 2012a
4	105953489	105960089	Wang et al 2014
4	107915962	108032391	Metzger et al, 2013
5	914733	3359264	Doan et al, 2012a, Metzger et al, 2013
5	7795974	7796950	Doan et al, 2012a
5	11740547	11740795	Doan et al, 2012a
5	12970172	12971688	Doan et al, 2012a
5	13291759	13292667	Doan et al, 2012a
5	14108469	16936239	Dupuis et al, 2013, Doan et al, 2012a, Doan et al, this study
5	17123609	17124220	Doan et al, 2012a
5	17309087	17309916	Doan et al, 2012a
5	18054639	18090646	This study
5	20165230	20165588	Doan et al, 2012a
5	20183876	20184200	Doan et al, 2012a
5	21922316	21950434	Doan et al, 2012a
5	22010833	22011068	Doan et al, 2012a
5	23555604	23574470	Wang et al 2014
5	24543142	24543364	Doan et al, 2012a
5	25597394	25598065	Doan et al, 2012a
5	27624425	27686502	Dupuis et al, 2013
5	28782503	28814723	Dupuis et al, 2013
5	29575610	32111740	Doan et al, 2012b, Metzger et al, 2013
5	34430965	34439329	Doan et al, 2012a
5	35110309	35682095	Doan et al, 2012b
5	36152802	36178867	Doan et al, 2012a
5	36518034	36524685	Wang et al 2014
5	36634657	36638823	Doan et al, 2012a
5	36650392	36774253	Doan et al, 2012b
5	37799201	37967150	Doan et al, 2012a, Dupuis et al, 2013, Metzger et al, 2013, Wang et al 2014
5	37968800	37981661	Wang et al 2014
5	37994476	37998277	Dupuis et al, 2013
5	38643022	38643860	Doan et al, 2012a
5	38674017	38683767	Wang et al 2014
5	39288574	39309641	Doan et al, 2012a, Wang et al 2014
5	39643809	39696762	Doan et al, 2012a
5	41269802	44433546	Dupuis et al, 2013, Doan et al, 2012a, Metzger et al, 2013, Wang et al 2014
5	44545811	44568084	Wang et al 2014
5	45148546	45233956	Doan et al, 2012a
5	45267118	45268041	Doan et al, 2012a
5	45358974	45551283	Dupuis et al, 2013
5	45898643	45907117	Doan et al, 2012a
5	46644366	47804513	Doan et al, 2012a, Dupuis et al, 2013, Metzger et al, 2013, Doan et al, 2012b, Wang et al 2014
5	48844977	48849694	Doan et al, 2012a
5	48921979	49160353	Doan et al, 2012b
5	50444342	50508657	Metzger et al, 2013
5	52955124	53121994	Metzger et al, 2013
5	53365624	53382340	Dupuis et al, 2013
5	53530609	53537454	Doan et al, 2012a
5	53933310	53936919	Doan et al, 2012a
5	54793273	54841601	This study
5	56110634	56177960	Dupuis et al, 2013
5	58180075	58242387	Metzger et al, 2013
5	59281487	59282231	Doan et al, 2012a
5	59590533	59763577	Doan et al, 2012a
5	60139794	60239913	Dupuis et al, 2013
5	61394410	61474450	Metzger et al, 2013
5	61877738	62844610	Metzger et al, 2013
5	63091964	63095572	Doan et al, 2012a
5	63531114	64695513	Metzger et al, 2013, Dupuis et al, 2013
5	67648876	68145001	Metzger et al, 2013
5	69413874	69630650	Metzger et al, 2013, Dupuis et al, 2013
5	71646119	71653006	Doan et al, 2012a
5	72295609	72296529	Doan et al, 2012a
5	72522420	72674477	Dupuis et al, 2013, Doan et al, 2012a
5	73047724	73094727	Metzger et al, 2013
5	73141724	73251164	Doan et al, 2012a
5	73582972	73620324	Dupuis et al, 2013
5	74901426	74907167	Doan et al, 2012a
5	74974226	74993578	Wang et al 2014
5	75073662	75161472	Wang et al 2014, this study
5	77325888	77327155	Doan et al, 2012a
5	77417050	77685828	Metzger et al, 2013, Dupuis et al, 2013
5	78943794	79077196	Doan et al, 2012a
5	81205164	81205722	Doan et al, 2012a
5	81925834	82555936	Metzger et al, 2013
5	83237729	83572583	Metzger et al, 2013
5	88016086	88820623	Metzger et al, 2013, Dupuis et al, 2013, this study
5	89599857	89784932	Dupuis et al, 2013
5	89912682	90369184	Metzger et al, 2013
5	97113497	98659617	Metzger et al, 2013
5	99122450	99138799	Wang et al 2014, this study
5	99595549	99676807	Metzger et al, 2013, Dupuis et al, 2013, this study
6	286052	337057	Dupuis et al, 2013
6	484873	521254	Doan et al, 2012a
6	1181751	1197854	This study
6	3209926	3217631	Wang et al 2014
6	4565099	4690824	Metzger et al, 2013
6	6469328	6470305	Doan et al, 2012a
6	6733254	8991955	Metzger et al, 2013, Dupuis et al, 2013
6	13553472	14001425	Metzger et al, 2013
6	14349141	14562760	Metzger et al, 2013
6	19226771	19684498	Metzger et al, 2013
6	20120126	20157740	Dupuis et al, 2013
6	20195455	20195928	Doan et al, 2012a
6	20597067	20597550	Doan et al, 2012a
6	21239009	22950180	Metzger et al, 2013, Wang et al 2014
6	23555139	23576576	Dupuis et al, 2013
6	24063062	24091042	Doan et al, 2012a
6	24181261	27067185	Dupuis et al, 2013, Doan et al, 2012a, Metzger et al, 2013, Wang et al 2014
6	27916570	27926292	Wang et al 2014
6	28525354	28582837	Dupuis et al, 2013
6	28910760	29978760	Doan et al, 2012b
6	29609331	29677427	Doan et al, 2012a
6	31542235	31877018	Metzger et al, 2013
6	34666390	38906872	Dupuis et al, 2013, Doan et al, 2012a, Doan et al, 2012b, Metzger et al, 2013, Wang et al 2014, this study
6	39067969	39084126	Wang et al 2014
6	39643333	39648248	Dupuis et al, 2013
6	41152723	41161904	This study
6	42263168	42282561	Doan et al, 2012a
6	44222679	45239839	Metzger et al, 2013
6	45467796	45552702	Dupuis et al, 2013
6	46234108	47029497	Doan et al, 2012a
6	53564038	53593561	This study
6	54422227	54424129	Doan et al, 2012a
6	55820733	55821479	Doan et al, 2012a
6	56071384	56071708	Doan et al, 2012a
6	56384281	56477463	Doan et al, 2012a
6	57171335	57182699	Wang et al 2014
6	57940767	58683033	Metzger et al, 2013
6	58756910	58987420	Doan et al, 2012a, Doan et al, 2012b
6	58988107	58988669	Doan et al, 2012a
6	59580527	59585116	Doan et al, 2012a
6	59770915	59777505	Wang et al 2014
6	63996839	63997158	Doan et al, 2012a
6	66028828	66149118	Doan et al, 2012a, this study
6	66303023	66418674	Wang et al 2014, this study
6	66457103	66470736	Doan et al, 2012a, this study
6	68956938	70385588	Doan et al, 2012a, Metzger et al, 2013, this study
6	70566631	70567476	Doan et al, 2012a
6	71680707	73417534	Dupuis et al, 2013, Doan et al, 2012a, Metzger et al, 2013, Wang et al 2014, this study
6	73668082	73668698	Doan et al, 2012a
6	74288826	74501304	Doan et al, 2012a, Doan et al, 2012b, this study
6	80500246	80539847	Doan et al, 2012a
7	620	1056097	Metzger et al, 2013
7	1846745	3369076	Metzger et al, 2013
7	4184006	4210510	Doan et al, 2012a
7	4430491	4433091	Doan et al, 2012a
7	4988339	4988672	Doan et al, 2012a
7	8188821	8213749	This study
7	8475870	9413168	Metzger et al, 2013, Dupuis et al, 2013
7	9818064	10363881	Metzger et al, 2013
7	12876052	12876789	Doan et al, 2012a
7	13734711	13734910	Doan et al, 2012a
7	16006458	16050482	Dupuis et al, 2013
7	17150241	17169863	Doan et al, 2012a
7	17864036	17926192	Metzger et al, 2013
7	20587454	20687920	Metzger et al, 2013
7	21712359	21712734	Doan et al, 2012a
7	22995486	23136408	Doan et al, 2012a
7	25488313	25488856	Doan et al, 2012a
7	26305601	26305915	Doan et al, 2012a
7	26963584	26973187	Doan et al, 2012a
7	27228729	27825917	Metzger et al, 2013
7	30834310	33195470	Dupuis et al, 2013, Doan et al, 2012a, Doan et al, 2012b, Metzger et al, 2013, this study
7	34601418	34609377	Wang et al 2014
7	34617715	34691910	Doan et al, 2012a, Doan et al, 2012b, Wang et al 2014
7	34747530	34756014	Doan et al, 2012a
7	36703313	37116847	Doan et al, 2012a
7	38535298	38543603	Wang et al 2014
7	41223070	41233074	Wang et al 2014
7	41617987	42024515	Doan et al, 2012a
7	42583377	42583888	Doan et al, 2012a
7	43728025	44067650	Doan et al, 2012b
7	44203074	44235063	Doan et al, 2012a, Wang et al 2014, this study
7	45680085	50202506	Doan et al, 2012a, Doan et al, 2012b, Metzger et al, 2013
7	50347179	50356822	Doan et al, 2012a, Wang et al 2014
7	50507360	50508816	Doan et al, 2012a
7	50696495	50783271	Doan et al, 2012a
7	51034317	51079208	Doan et al, 2012a
7	52024137	52127326	Doan et al, 2012a, Wang et al 2014
7	52328145	52765072	Dupuis et al, 2013, Doan et al, 2012a, Doan et al, 2012b, Metzger et al, 2013, Wang et al 2014, this study
7	55286808	55410254	Dupuis et al, 2013
7	56458055	56549568	Metzger et al, 2013
7	57140106	57194763	This study
7	61940452	61942438	Doan et al, 2012a
7	65684237	65690637	Wang et al 2014
7	66702640	66703155	Doan et al, 2012a
7	67450899	70565957	Doan et al, 2012a, Metzger et al, 2013, Wang et al 2014
7	70677039	71547591	Metzger et al, 2013
7	72206196	72239106	Doan et al, 2012a, this study
7	72292249	72292982	Doan et al, 2012a
7	72339701	72340409	Doan et al, 2012a
7	72869389	72869688	Doan et al, 2012a
7	73011033	73713007	Dupuis et al, 2013, Doan et al, 2012a, Metzger et al, 2013, Wang et al 2014, this study
7	73748285	73748653	Doan et al, 2012a
7	73819844	73847238	Wang et al 2014
7	73925048	73935085	Wang et al 2014
7	74187377	74188324	Doan et al, 2012a
7	74226233	74226520	Doan et al, 2012a
7	74362741	74418075	Dupuis et al, 2013
7	74472108	74605211	Doan et al, 2012a, Wang et al 2014, this study
7	74772014	74773372	Doan et al, 2012a
7	74866891	74920473	Doan et al, 2012a, Wang et al 2014, this study
7	74975427	75017351	Doan et al, 2012a
7	75916933	75989397	Doan et al, 2012a
7	75995658	76067223	Doan et al, 2012a
7	76127626	76170377	Doan et al, 2012a, Wang et al 2014, this study
7	76195438	76195563	Doan et al, 2012a
7	77113303	77427796	This study
7	83977865	87915272	Metzger et al, 2013, Doan et al, 2012a, Wang et al 2014
7	90736631	90744620	Wang et al 2014
7	91073870	91080570	Wang et al 2014
7	91383105	91402958	Wang et al 2014
7	91834328	92328827	Doan et al, 2012a
7	92601495	92604434	Dupuis et al, 2013
7	98047931	98050880	Doan et al, 2012a
7	98111795	98426293	Metzger et al, 2013
8	133552	6545985	Dupuis et al, 2013, Doan et al, 2012a, Doan et al, 2012b, Metzger et al, 2013, Wang et al 2014, this study
8	11152684	11251264	Doan et al, 2012b
8	12227264	12623847	Metzger et al, 2013
8	12968525	13084852	Doan et al, 2012b, Wang et al 2014
8	13510923	13512333	Doan et al, 2012a
8	14392687	16808026	Dupuis et al, 2013, Metzger et al, 2013
8	19133479	19136180	Doan et al, 2012a
8	20282835	20369914	Doan et al, 2012b
8	20409855	20410160	Doan et al, 2012a
8	20921560	20928360	Wang et al 2014
8	21592428	21622603	This study
8	21733237	21733730	Doan et al, 2012a
8	22831547	22841189	Doan et al, 2012a
8	24030822	24411688	Dupuis et al, 2013, Metzger et al, 2013
8	24528856	24575032	Dupuis et al, 2013
8	24708219	24714877	Wang et al 2014
8	24997062	24997474	Doan et al, 2012a
8	26997900	27007596	Wang et al 2014
8	28260573	29449442	Dupuis et al, 2013, Metzger et al, 2013
8	29949975	29950282	Doan et al, 2012a
8	30084973	30321565	Doan et al, 2012b, Wang et al 2014
8	31262019	31271640	Wang et al 2014
8	31452542	31465958	Wang et al 2014
8	37207338	37629004	Metzger et al, 2013
8	41758072	41869404	Dupuis et al, 2013, Metzger et al, 2013
8	44062134	44645160	Doan et al, 2012a
8	47584249	47958740	Metzger et al, 2013
8	51065161	51853981	Metzger et al, 2013
8	54005786	54018743	Wang et al 2014
8	56956238	57288124	Doan et al, 2012b
8	59384105	59920031	Doan et al, 2012a
8	64161502	64316647	Metzger et al, 2013
8	65338188	65348845	Metzger et al, 2013
8	66130520	66143620	Wang et al 2014
8	77332758	77677825	Doan et al, 2012a
8	80019960	80020215	Doan et al, 2012a
8	80727382	81276085	Doan et al, 2012a
8	81506440	81550319	Dupuis et al, 2013, Metzger et al, 2013
8	82849217	82982694	Dupuis et al, 2013
8	83279899	83280302	Doan et al, 2012a
8	84297220	84321806	Wang et al 2014
8	85645153	86910236	Doan et al, 2012a, Metzger et al, 2013, this study
8	87181631	87279745	Dupuis et al, 2013
8	88955306	89004596	Doan et al, 2012a, Doan et al, 2012b
8	89008644	89019205	Doan et al, 2012a
8	93030075	93398026	Metzger et al, 2013
9	441774	450247	Wang et al 2014
9	833013	847731	This study
9	3464291	3504709	Wang et al 2014, this study
9	3995525	4031959	This study
9	8915394	8956266	This study
9	11911481	12146646	Metzger et al, 2013
9	16223695	16224209	Doan et al, 2012a
9	17628562	17657679	This study
9	18225673	18267240	This study
9	19534011	20069273	Doan et al, 2012a
9	20586158	20588207	Dupuis et al, 2013
9	21946854	22030940	Dupuis et al, 2013
9	27077000	27086701	Wang et al 2014
9	28369275	28395401	This study
9	28871704	28872045	Doan et al, 2012a
9	28879216	28879865	Doan et al, 2012a
9	29271907	29373257	Doan et al, 2012b
9	29889627	29892897	Metzger et al, 2013, Dupuis et al, 2013
9	30035004	30068185	This study
9	31489471	31853289	Doan et al, 2012a, Metzger et al, 2013
9	31923623	32435010	Doan et al, 2012a
9	32962324	34366121	Metzger et al, 2013, Doan et al, 2012a
9	35103586	36250868	Doan et al, 2012b
9	38479425	38487775	Wang et al 2014
9	40813645	41369043	Doan et al, 2012a, Doan et al, 2012b, this study
9	44946791	46364013	Metzger et al, 2013, Doan et al, 2012a
9	48814712	48989852	Doan et al, 2012a, this study
9	50803693	52727466	Dupuis et al, 2013, Metzger et al, 2013
9	52768685	52852942	This study
9	55890153	58398339	Dupuis et al, 2013, Metzger et al, 2013
9	60987177	61020950	This study
9	62509239	63222931	Metzger et al, 2013
9	66732850	66733600	Doan et al, 2012a
9	70960794	71442946	Dupuis et al, 2013, Doan et al, 2012a, Metzger et al, 2013, Wang et al 2014
9	72114145	72307507	Dupuis et al, 2013
9	74119073	74665747	Dupuis et al, 2013, Doan et al, 2012a
9	76427145	76498031	This study
9	77158579	77242144	This study
9	77478030	77478388	Doan et al, 2012a
9	78784622	82795695	Doan et al, 2012a, Dupuis et al, 2013, Metzger et al, 2013, Wang et al 2014
9	82971746	82972143	Doan et al, 2012a
9	82977765	83060823	Dupuis et al, 2013
10	603285	1141923	Dupuis et al, 2013, Metzger et al, 2013, this study
10	1665438	1727471	This study
10	3566834	4669643	Metzger et al, 2013, Dupuis et al, 2013
10	5650227	5652387	Doan et al, 2012a
10	7562412	26051935	Dupuis et al, 2013, Doan et al, 2012a, Doan et al, 2012b, Metzger et al, 2013, Wang et al 2014, this study
10	26215698	26249034	Dupuis et al, 2013
10	26471267	26654044	Metzger et al, 2013
10	28195596	28260804	Doan et al, 2012b
10	28500871	28502808	Doan et al, 2012a
10	28722686	29778429	Doan et al, 2012a, Wang et al 2014
10	30005390	30006089	Doan et al, 2012a
10	30107493	30827421	Metzger et al, 2013, Dupuis et al, 2013
10	38785432	38791783	Wang et al 2014
10	39119202	39541740	Dupuis et al, 2013
10	42050763	42051050	Doan et al, 2012a
10	42062104	42063047	Doan et al, 2012a
10	46449441	46456151	Wang et al 2014
10	46665195	47155462	Metzger et al, 2013
10	47288989	47335153	This study
10	48030523	48043830	Wang et al 2014
10	48605291	48704891	Dupuis et al, 2013
10	48866033	48869952	Dupuis et al, 2013
10	51426291	51439637	Doan et al, 2012a
10	52948258	52949299	Dupuis et al, 2013
10	53808057	53837679	Dupuis et al, 2013
10	53928569	53969562	Wang et al 2014
10	54831255	54848777	Dupuis et al, 2013
10	57228994	57238318	Doan et al, 2012a
10	58933911	58948759	This study
10	59437397	59710356	Doan et al, 2012a
10	61852414	62121939	Metzger et al, 2013
10	62950781	63092108	This study
10	64977085	64991387	Doan et al, 2012a, this study
10	65191370	65230984	This study
10	65304239	65372917	Dupuis et al, 2013
10	67731804	68407608	Metzger et al, 2013
10	68933249	68933759	Doan et al, 2012a
10	69022247	69023662	Doan et al, 2012a
10	69091035	69125778	Dupuis et al, 2013
10	69650108	69707419	This study
10	70162613	70531397	Metzger et al, 2013, Dupuis et al, 2013
10	71826866	71833666	Wang et al 2014
10	73096930	73250750	Metzger et al, 2013
10	74942096	75575629	Doan et al, 2012a, Metzger et al, 2013, Wang et al 2014
10	77814178	77851298	Dupuis et al, 2013
10	77901852	77957493	This study
10	78661070	78678725	Doan et al, 2012a
10	82053663	82160541	Doan et al, 2012a
11	20571	3966651	Dupuis et al, 2013, Doan et al, 2012a, Metzger et al, 2013
11	5749396	6089542	Doan et al, 2012a, Metzger et al, 2013
11	10225315	10418099	Dupuis et al, 2013
11	16114499	16355443	Doan et al, 2012b
11	16562162	17424632	Doan et al, 2012b
11	18058613	18692852	Doan et al, 2012a, Metzger et al, 2013
11	20471939	20472326	Doan et al, 2012a
11	20985654	20986554	Doan et al, 2012a
11	21323084	21323354	Doan et al, 2012a
11	21482264	21483851	This study
11	21563361	21573561	Wang et al 2014
11	21817121	21835211	Wang et al 2014
11	22497224	22497549	Doan et al, 2012a
11	23500463	23517022	Metzger et al, 2013
11	23742567	23795958	Doan et al, 2012b
11	23950817	23992162	Dupuis et al, 2013
11	24629577	24641471	Doan et al, 2012a
11	25007523	25137578	Doan et al, 2012b
11	25753253	25754726	Doan et al, 2012a
11	26158220	26328579	Dupuis et al, 2013
11	26575262	26575784	Doan et al, 2012a
11	28575714	29079022	Metzger et al, 2013
11	30356206	30421918	Doan et al, 2012b
11	32411858	34553560	Dupuis et al, 2013, Doan et al, 2012a, Doan et al, 2012b, Metzger et al, 2013, Wang et al 2014
11	35077887	35695306	Doan et al, 2012b
11	35792982	42071159	Dupuis et al, 2013, Doan et al, 2012a, Doan et al, 2012b, Metzger et al, 2013, Wang et al 2014
11	42494686	42508914	Doan et al, 2012a
11	43119393	43275459	Doan et al, 2012b
11	45042838	45078432	Doan et al, 2012b
11	45866550	45868380	Doan et al, 2012a
11	46426243	46429482	Doan et al, 2012a
11	46568684	46615895	Doan et al, 2012a
11	46672138	46695131	Doan et al, 2012a
11	46743853	46760273	Doan et al, 2012a
11	46999139	47055268	Doan et al, 2012b
11	47491735	48015457	Metzger et al, 2013
11	48078887	48079222	Doan et al, 2012a
11	48728501	49541824	Metzger et al, 2013
11	50033022	50033891	Doan et al, 2012a
11	50436179	50436392	Doan et al, 2012a
11	50668777	50669401	Doan et al, 2012a
11	50947979	50966968	Doan et al, 2012a
11	52216780	52217103	Doan et al, 2012a
11	52407424	52410548	Doan et al, 2012a
11	52838418	52840955	Doan et al, 2012a
11	52923107	52932700	Wang et al 2014
11	54001329	54001636	Doan et al, 2012a
11	54640169	54929094	Dupuis et al, 2013, Metzger et al, 2013
11	58866070	58895383	Doan et al, 2012a, Wang et al 2014, this study
11	58897118	58958723	Doan et al, 2012b
11	59722467	59737161	Dupuis et al, 2013, Metzger et al, 2013
11	60087836	60251844	Doan et al, 2012a
11	60402199	60405936	Dupuis et al, 2013
11	60659633	61282299	Metzger et al, 2013
11	60723096	60725533	Doan et al, 2012a
12	233495	413171	Doan et al, 2012a
12	2571357	2604793	Doan et al, 2012b
12	2975161	7818880	Dupuis et al, 2013, Doan et al, 2012b, Metzger et al, 2013, Wang et al 2014, this study
12	8736137	17084040	Dupuis et al, 2013, Doan et al, 2012a, Doan et al, 2012b, Metzger et al, 2013, Wang et al 2014, this study
12	17127205	17486483	Doan et al, 2012a, Doan et al, 2012b
12	17913409	17913994	Doan et al, 2012a
12	17946130	20525203	Doan et al, 2012a, Doan et al, 2012b, Dupuis et al, 2013, Wang et al 2014, this study
12	21568982	21582407	Dupuis et al, 2013
12	21977097	22758985	Doan et al, 2012b
12	23227089	24192875	Doan et al, 2012b
12	24308133	25795367	Doan et al, 2012a, Metzger et al, 2013
12	26162988	26202026	This study
12	26859692	33087564	Dupuis et al, 2013, Doan et al, 2012a, Doan et al, 2012b, Metzger et al, 2013, this study
13	134277	1140437	Doan et al, 2012a, Metzger et al, 2013, this study
13	1497390	1508926	Wang et al 2014
13	1514034	1514416	Doan et al, 2012a
13	1518317	1520712	Doan et al, 2012a
13	2032780	2038953	Metzger et al, 2013
13	2901668	2908430	Doan et al, 2012a
13	3516660	3519449	This study
13	4107284	4616688	Metzger et al, 2013
13	5400799	5407614	Wang et al 2014
13	5704290	5788444	Dupuis et al, 2013
13	6451755	6458471	Wang et al 2014
13	6663555	10430960	Dupuis et al, 2013, Doan et al, 2012a, Doan et al, 2012b, Metzger et al, 2013, Wang et al 2014, this study
13	12389020	12390218	Doan et al, 2012a
13	12472107	12614914	Doan et al, 2012b
13	13961628	13968758	Dupuis et al, 2013, Metzger et al, 2013
13	15545082	15554696	Wang et al 2014
13	18122297	18387510	Doan et al, 2012b
13	18726953	19939229	Metzger et al, 2013
13	21700455	21878742	Doan et al, 2012a, Doan et al, 2012b
13	21913335	21928414	Doan et al, 2012b
13	21983408	22155486	Doan et al, 2012b
13	22498755	22782969	Dupuis et al, 2013, Doan et al, 2012a, Doan et al, 2012b
13	24691212	24715679	Dupuis et al, 2013
13	24916717	25018722	Doan et al, 2012a, Doan et al, 2012b
13	25236924	25353121	Doan et al, 2012b
13	25901287	26311968	Doan et al, 2012b
13	26693378	26975444	Doan et al, 2012b
13	27458030	27458370	Doan et al, 2012a
13	28613479	28613763	Doan et al, 2012a
13	28665470	33188451	Doan et al, 2012a, Metzger et al, 2013, Wang et al 2014
13	38885188	38888441	Doan et al, 2012a
13	39491095	42556495	Doan et al, 2012a, Metzger et al, 2013, Wang et al 2014, this study
14	129969	953330	Doan et al, 2012a
14	1013742	1014666	Doan et al, 2012a
14	1261779	1262102	Doan et al, 2012a
14	1296596	1392437	Doan et al, 2012a, Dupuis et al, 2013
14	1783953	1797127	Wang et al 2014
14	2057410	2098570	Doan et al, 2012a
14	2889669	4274260	Metzger et al, 2013
14	3819727	3867523	Dupuis et al, 2013
14	4554092	4556821	Doan et al, 2012a
14	5315935	6313114	Doan et al, 2012a, Metzger et al, 2013
14	10064872	10206940	This study
14	17586672	17826590	Dupuis et al, 2013, Metzger et al, 2013
14	18057043	18077886	Dupuis et al, 2013
14	19566975	19568143	Doan et al, 2012a
14	22855384	23811996	Doan et al, 2012a
14	26211323	28884750	Doan et al, 2012a, Metzger et al, 2013
14	29559874	29590802	Wang et al 2014
14	29605818	29613676	Dupuis et al, 2013
14	32162507	35308148	Metzger et al, 2013
14	35728495	35737414	Doan et al, 2012a
14	35745541	35749041	Doan et al, 2012a
14	35822143	35830352	Doan et al, 2012a
14	36755452	36765044	Metzger et al, 2013
14	39120734	39121078	Doan et al, 2012a
14	39855420	39859557	Doan et al, 2012a
14	40134379	43242410	Dupuis et al, 2013, Doan et al, 2012a, Metzger et al, 2013
14	43588731	44846580	Doan et al, 2012b
14	45136536	45192152	Dupuis et al, 2013
14	51838243	51894298	Wang et al 2014, this study
14	52207369	52269109	Wang et al 2014, this study
14	52997893	53417443	Dupuis et al, 2013, Wang et al 2014, this study
14	54237168	54251852	Doan et al, 2012a
14	54951956	55309228	Metzger et al, 2013
14	56382793	56445125	This study
14	56693501	56827394	Doan et al, 2012a
14	59217798	59218061	Doan et al, 2012a
14	59460837	59463001	Dupuis et al, 2013, Metzger et al, 2013
14	59794863	59856137	Dupuis et al, 2013, Wang et al 2014
14	60192501	65560963	Dupuis et al, 2013, Doan et al, 2012a, Metzger et al, 2013
14	67970273	67973544	Dupuis et al, 2013
14	68068476	68095557	Dupuis et al, 2013
14	71684902	71685361	Doan et al, 2012a
14	80491410	81334051	Metzger et al, 2013
14	81356851	81382807	This study
14	85242665	85274390	Metzger et al, 2013
14	85857029	85857492	Doan et al, 2012a
14	85989014	86057100	Metzger et al, 2013
14	86213467	86237444	Wang et al 2014
14	88614127	88614637	Doan et al, 2012a
14	88687545	88735007	Doan et al, 2012a
14	90182169	93832868	Dupuis et al, 2013, Doan et al, 2012a, Metzger et al, 2013, Wang et al 2014, this study
15	874751	875450	Doan et al, 2012a
15	3502233	3613806	Doan et al, 2012b
15	3886181	5192396	Metzger et al, 2013
15	5667555	5690675	Wang et al 2014
15	7145650	7146025	Doan et al, 2012a
15	7204308	7215311	Dupuis et al, 2013
15	9519854	9610104	Doan et al, 2012a
15	9943943	9962858	Doan et al, 2012a
15	10237314	10237958	Doan et al, 2012a
15	12041831	12394965	Doan et al, 2012a, Metzger et al, 2013
15	12672114	12677934	Doan et al, 2012a
15	13358351	13598102	Doan et al, 2012a, Dupuis et al, 2013
15	15063297	15075632	Doan et al, 2012a
15	15584513	15584930	Doan et al, 2012a
15	15647656	15672076	Doan et al, 2012a
15	16698276	16825788	Doan et al, 2012b
15	16958150	17071667	Doan et al, 2012a
15	17994595	18062404	Doan et al, 2012a
15	18407429	18408871	Doan et al, 2012a
15	19093332	19099768	Doan et al, 2012a
15	21073741	21139258	Dupuis et al, 2013, Metzger et al, 2013
15	25166888	26582817	Metzger et al, 2013
15	26631979	26640129	Wang et al 2014
15	28634599	28635669	Doan et al, 2012a
15	28880019	28951106	Doan et al, 2012a, Doan et al, 2012b
15	29275596	29649438	Doan et al, 2012a, Doan et al, 2012b
15	32597671	32632536	Doan et al, 2012a
15	34021840	34023379	Doan et al, 2012a
15	35232680	35233452	Metzger et al, 2013
15	36124731	36215145	Dupuis et al, 2013
15	37186072	37265788	Doan et al, 2012a
15	37650816	40176423	Doan et al, 2012a, Doan et al, 2012b, Metzger et al, 2013
15	42388325	42591534	Doan et al, 2012a
15	43024601	43642747	Metzger et al, 2013
15	46421046	46427807	Wang et al 2014
15	46663949	48337765	Metzger et al, 2013, Dupuis et al, 2013
15	51937699	51973518	Metzger et al, 2013
15	55332517	55553663	Metzger et al, 2013
15	56280551	56285082	Doan et al, 2012a
15	56513560	57018352	Metzger et al, 2013
15	57106642	57203204	Dupuis et al, 2013, Wang et al 2014
15	57338289	57447669	This study
15	58977518	58988902	Dupuis et al, 2013
15	59421724	59448498	Dupuis et al, 2013
15	60376483	60448998	Doan et al, 2012a
15	61771983	62602670	Doan et al, 2012a
15	64366918	64960936	Doan et al, 2012a, Doan et al, 2012b, Metzger et al, 2013
15	65519182	65526115	Dupuis et al, 2013
15	65885620	65898757	Wang et al 2014
15	65900207	65919779	Wang et al 2014
15	69205144	69206100	Doan et al, 2012a
15	70297908	70349385	This study
15	71728447	71738345	Doan et al, 2012a
15	71755482	71817842	Doan et al, 2012a
15	74172241	74173218	Doan et al, 2012a
15	74278965	74279070	Doan et al, 2012a
15	77767792	77771242	Metzger et al, 2013
15	86108972	87001400	Doan et al, 2012a
16	2716637	2953968	Dupuis et al, 2013, Doan et al, 2012a, Doan et al, 2012b, Wang et al 2014, this study
16	3197351	3215463	Wang et al 2014
16	3916271	3917472	Doan et al, 2012a
16	6850866	6852086	Doan et al, 2012a
16	7283704	7284030	Doan et al, 2012a
16	10486992	10493142	Wang et al 2014
16	15829189	15838566	Wang et al 2014
16	15852883	15869728	Dupuis et al, 2013
16	17415668	17440647	This study
16	17790340	17885080	Dupuis et al, 2013
16	22301346	22307946	Wang et al 2014
16	25503807	25504810	Doan et al, 2012a
16	26119916	26331096	Doan et al, 2012a
16	26696405	26696743	Doan et al, 2012a
16	30582480	31003392	Doan et al, 2012b
16	31097426	31105067	Metzger et al, 2013
16	33875613	38488369	Doan et al, 2012a, Doan et al, 2012b, Metzger et al, 2013
16	38646249	38751894	Metzger et al, 2013, Dupuis et al, 2013
16	39172944	39970655	Metzger et al, 2013
16	40031661	40035269	Doan et al, 2012a
16	42045921	42051013	Doan et al, 2012a
16	47816883	47827828	Metzger et al, 2013
16	48604265	49785128	Metzger et al, 2013
16	50929020	50929834	Doan et al, 2012a
16	51363207	51375688	This study
16	51964234	51973621	Doan et al, 2012a
16	52370568	52377082	Doan et al, 2012a
16	53265526	53266070	Doan et al, 2012a
16	55142549	55232051	Metzger et al, 2013
16	56239524	56239987	Doan et al, 2012a
16	58842993	58952082	Dupuis et al, 2013
16	61365467	61498660	This study
16	63556037	63561798	Dupuis et al, 2013
16	66508708	66508909	Doan et al, 2012a
16	66645812	66646264	Doan et al, 2012a
16	70180289	71071114	Metzger et al, 2013, Wang et al 2014
16	71215656	71974056	Doan et al, 2012b
16	73317507	73355126	This study
16	74376989	74388039	Wang et al 2014
16	75595867	75596224	Doan et al, 2012a
16	76014432	76503600	Doan et al, 2012a, Doan et al, 2012b
16	76887717	76938027	Dupuis et al, 2013
16	78418181	78701360	Dupuis et al, 2013
16	79424659	79502415	Metzger et al, 2013
16	80679310	80729142	Dupuis et al, 2013, Metzger et al, 2013
16	83886469	83886741	Doan et al, 2012a
16	86949118	86949603	Doan et al, 2012a
17	447739	462436	Wang et al 2014
17	1882021	1896872	Wang et al 2014
17	2084700	2115569	Doan et al, 2012a
17	2167359	2167794	Doan et al, 2012a
17	2399333	3916759	Doan et al, 2012a, Dupuis et al, 2013
17	6214434	6412483	Dupuis et al, 2013
17	7219757	7291227	Dupuis et al, 2013, Wang et al 2014
17	7822920	7887240	Doan et al, 2012b
17	10316637	10317159	Doan et al, 2012a
17	13125418	13134668	Wang et al 2014
17	13435731	13445534	Wang et al 2014
17	14500962	14501647	Doan et al, 2012a
17	15489031	15498731	Wang et al 2014
17	15505612	15561039	Dupuis et al, 2013
17	16619601	16649820	This study
17	17746960	17803240	Doan et al, 2012b
17	18604248	19076884	Doan et al, 2012b, Metzger et al, 2013, this study
17	19113763	19124532	Doan et al, 2012a
17	19217551	19230118	Doan et al, 2012a
17	20178861	20185284	Wang et al 2014
17	20197651	20198683	Dupuis et al, 2013
17	21553965	21591551	Doan et al, 2012a
17	28847379	28847947	Doan et al, 2012a
17	30759322	33290509	Dupuis et al, 2013, Doan et al, 2012a, Metzger et al, 2013, Wang et al 2014, this study
17	33332800	33341051	Wang et al 2014
17	33496269	33496548	Doan et al, 2012a
17	35323872	35577301	Dupuis et al, 2013
17	36644251	36688452	Dupuis et al, 2013
17	36727136	36736707	Wang et al 2014
17	36846001	38472830	Dupuis et al, 2013, Metzger et al, 2013
17	39638521	39646572	Wang et al 2014
17	40407642	40613435	Metzger et al, 2013
17	40886200	41219289	Dupuis et al, 2013
17	42013597	42066155	This study
17	42559316	42567718	Wang et al 2014
17	43477906	43886971	Dupuis et al, 2013, Metzger et al, 2013
17	44277770	44330951	Dupuis et al, 2013
17	48106900	48418930	Doan et al, 2012a
17	48562840	48603600	Dupuis et al, 2013
17	48661924	48698866	Doan et al, 2012a
17	48873086	48873446	Doan et al, 2012a
17	49886727	50011096	Metzger et al, 2013, Dupuis et al, 2013
17	51747591	51884825	Dupuis et al, 2013
17	52700535	61220361	Dupuis et al, 2013, Doan et al, 2012a, Metzger et al, 2013, Wang et al 2014, this study
17	62070473	62247600	Doan et al, 2012a
17	62254110	62526107	Dupuis et al, 2013
17	62876878	62948777	Doan et al, 2012a
17	63298920	63309640	Doan et al, 2012b
17	65459354	65462839	Dupuis et al, 2013
17	69100626	69176758	This study
17	69608819	69610736	Doan et al, 2012a
17	75718484	75948695	Doan et al, 2012a
17	78037177	78130782	Doan et al, 2012a
17	79582659	80707539	Doan et al, 2012a, Metzger et al, 2013
18	820108	828640	Wang et al 2014
18	1545689	2573682	Doan et al, 2012a
18	2910687	3956680	Dupuis et al, 2013, Doan et al, 2012a, Doan et al, 2012b, Metzger et al, 2013, Wang et al 2014, this study
18	5304329	5395453	Doan et al, 2012a
18	6100204	6101188	Doan et al, 2012a
18	7182586	7589140	Doan et al, 2012a, Metzger et al, 2013
18	8538709	13650973	Dupuis et al, 2013, Doan et al, 2012a, Doan et al, 2012b, Metzger et al, 2013, Wang et al 2014, this study
18	14423483	14430208	Wang et al 2014
18	16627010	16713910	Dupuis et al, 2013
18	16726079	16775698	This study
18	23014171	25595772	Dupuis et al, 2013, Metzger et al, 2013, Wang et al 2014
18	25803363	25806480	Dupuis et al, 2013
18	26310198	26358039	This study
18	28863825	28964267	Dupuis et al, 2013
18	31026834	31273284	Doan et al, 2012a
18	32369597	32369919	Metzger et al, 2013
18	33399942	33404753	Doan et al, 2012a
18	34592759	34593175	Doan et al, 2012a
18	36449291	36449543	Dupuis et al, 2013
18	36724918	36726329	Doan et al, 2012a
18	37036121	37044670	Wang et al 2014
18	37138677	37170646	This study
18	37572919	37625592	Dupuis et al, 2013
18	38240449	38345198	Metzger et al, 2013
18	40012486	40498958	Metzger et al, 2013, Dupuis et al, 2013
18	43871050	43871382	Doan et al, 2012a
18	46009970	46010221	Dupuis et al, 2013
18	46622692	46671537	This study
18	47127521	47127976	Doan et al, 2012a
18	47662614	47663262	Doan et al, 2012a
18	48987804	49518258	Dupuis et al, 2013, Doan et al, 2012a, Doan et al, 2012b
18	50884421	50897489	Wang et al 2014
18	51078308	51113066	Dupuis et al, 2013
18	51951007	51955053	Doan et al, 2012a
18	55765517	55770593	Doan et al, 2012a
18	56748072	56748351	Doan et al, 2012a
18	56870310	56870973	Doan et al, 2012a
18	60165814	60166198	Dupuis et al, 2013
18	60519874	60601238	Dupuis et al, 2013, Metzger et al, 2013
18	61648648	62193317	Metzger et al, 2013
18	62765003	62765305	Doan et al, 2012a
18	64436906	64463338	Wang et al 2014
18	66265917	66280499	Doan et al, 2012a
18	67087964	67160167	Metzger et al, 2013
18	68744107	69289952	Metzger et al, 2013
18	69276563	69343747	Metzger et al, 2013
18	70473204	70562048	Dupuis et al, 2013
18	72759365	72760076	Doan et al, 2012a
18	75744306	76129508	Dupuis et al, 2013, Doan et al, 2012a, Doan et al, 2012b, Metzger et al, 2013
18	76611180	76632666	Dupuis et al, 2013
18	76639475	76639760	Doan et al, 2012a
18	79006105	79009322	Doan et al, 2012a
18	81986880	82017901	Metzger et al, 2013
18	82283690	82292716	Doan et al, 2012a
18	82409773	82436555	Wang et al 2014
19	6860	503825	Dupuis et al, 2013
19	1116053	1669010	Dupuis et al, 2013, Metzger et al, 2013, this study
19	1695265	2586761	Doan et al, 2012b
19	3262226	6057346	Dupuis et al, 2013, Doan et al, 2012a, Doan et al, 2012b
19	7254565	7606478	Metzger et al, 2013, Wang et al 2014
19	8260564	8305613	Doan et al, 2012b
19	8396001	8473556	Dupuis et al, 2013
19	9672026	9672533	Doan et al, 2012a
19	13011448	13196606	Metzger et al, 2013
19	15072254	15248736	Metzger et al, 2013
19	16177301	16177592	Metzger et al, 2013
19	19392071	19433811	This study
19	20153081	20192098	This study
19	21407759	21429098	Doan et al, 2012b
19	21597415	21598234	Doan et al, 2012a
19	21688967	21689489	Doan et al, 2012a
19	24064725	24136044	Doan et al, 2012a
19	24847608	24982402	Doan et al, 2012a
19	25066212	25080438	Doan et al, 2012b
19	29811262	29837931	This study
19	30073331	30096244	Wang et al 2014
19	30278493	30284894	Wang et al 2014
19	32598913	32638781	Dupuis et al, 2013, Metzger et al, 2013
19	33584332	33651539	Doan et al, 2012a
19	35645754	35645999	Doan et al, 2012a
19	36304836	36367765	Doan et al, 2012a
19	36792355	36857195	Doan et al, 2012a, Doan et al, 2012b, Wang et al 2014
19	38253714	38267940	Doan et al, 2012b
19	38547055	38646893	Dupuis et al, 2013
19	39578919	39579224	Doan et al, 2012a
19	40161347	40259954	This study
19	43032770	43092034	Dupuis et al, 2013
19	44470439	44471091	Doan et al, 2012a
19	44917146	44917847	Doan et al, 2012a
19	46384024	46397275	Wang et al 2014
19	46577737	46676246	Dupuis et al, 2013
19	51656828	51924633	Dupuis et al, 2013, Metzger et al, 2013
19	52759564	52789845	This study
19	53978186	54013751	Doan et al, 2012b
19	54585286	54640517	Metzger et al, 2013, Dupuis et al, 2013
19	55373247	55373482	Doan et al, 2012a
19	56785950	56800651	Wang et al 2014
19	57061172	57072244	Wang et al 2014
20	2940967	2947140	Wang et al 2014
20	3261076	3282859	Doan et al, 2012a
20	3851676	4097332	Doan et al, 2012a
20	4502885	4503127	Doan et al, 2012a
20	6387293	6396945	Wang et al 2014
20	7658464	7658809	Doan et al, 2012a
20	17395157	17406109	Dupuis et al, 2013
20	20003181	20014744	Wang et al 2014
20	21617828	21637307	Wang et al 2014
20	22059690	22066097	Wang et al 2014
20	22807631	22909727	Dupuis et al, 2013, this study
20	24164996	24626951	Dupuis et al, 2013, Doan et al, 2012a, Wang et al 2014, this study
20	24836672	24846382	Wang et al 2014, this study
20	25205181	25212890	Wang et al 2014
20	25519664	25520172	Doan et al, 2012a
20	26079785	26095427	Doan et al, 2012a
20	26267902	26276525	Wang et al 2014
20	26300522	26564881	Dupuis et al, 2013, Doan et al, 2012a, Doan et al, 2012b, Wang et al 2014, this study
20	26802149	26802675	Doan et al, 2012a
20	27428742	27517617	Doan et al, 2012a, Wang et al 2014
20	27517741	27518496	Doan et al, 2012a
20	27710724	27865962	Doan et al, 2012a, Metzger et al, 2013, Wang et al 2014
20	27898406	27898686	Doan et al, 2012a
20	27913022	27913494	Doan et al, 2012a
20	27980662	28206968	Doan et al, 2012a, Metzger et al, 2013, this study
20	28316842	28323008	Wang et al 2014
20	28354458	28731640	Dupuis et al, 2013, Doan et al, 2012a, Wang et al 2014, this study
20	28810250	28810623	Doan et al, 2012a
20	28980121	29164411	Doan et al, 2012a, Wang et al 2014
20	29276681	29607403	Doan et al, 2012a, Doan et al, 2012b, Wang et al 2014, this study
20	29733349	29733687	Doan et al, 2012a
20	29735590	29735724	Doan et al, 2012a
20	29891137	29892087	Doan et al, 2012a
20	30127886	31231182	Doan et al, 2012a, Doan et al, 2012b, Metzger et al, 2013, Wang et al 2014, this study
20	31550883	31552652	Doan et al, 2012a
20	31931706	32580201	Dupuis et al, 2013, Doan et al, 2012a, Doan et al, 2012b, Metzger et al, 2013, Wang et al 2014, this study
20	32634952	32635433	Doan et al, 2012a
20	32650985	32657452	Wang et al 2014
20	32704328	33123365	Doan et al, 2012a, Wang et al 2014, this study
20	33534788	34689953	Metzger et al, 2013, Doan et al, 2012a
20	34745560	34746771	Doan et al, 2012a
20	35790585	35800133	Wang et al 2014
20	36423263	36435598	Doan et al, 2012a
20	36614305	36614700	Doan et al, 2012a
20	37245113	37303121	Dupuis et al, 2013
20	38634320	38634979	Doan et al, 2012a
20	39565930	39575549	Wang et al 2014
20	40541562	40542911	Doan et al, 2012a
20	40725082	40812984	Dupuis et al, 2013
20	42471280	42471775	Doan et al, 2012a
20	43237045	43237556	Doan et al, 2012a
20	43520722	43544976	Dupuis et al, 2013
20	44371944	44434681	Metzger et al, 2013
20	44687043	44709406	This study
20	45309182	45347364	Dupuis et al, 2013, Metzger et al, 2013
20	47378055	47417700	This study
20	48306105	48355432	Dupuis et al, 2013
20	50315440	50319293	Doan et al, 2012a
20	50347866	50545100	Dupuis et al, 2013, Doan et al, 2012a, Doan et al, 2012b, Wang et al 2014
20	53676687	53677186	Doan et al, 2012a
20	56419435	56420659	Doan et al, 2012a
20	56601127	56610280	This study
20	57568125	57604514	This study
21	24337	134787	Doan et al, 2012a
21	175140	175901	Doan et al, 2012a
21	259094	259298	Doan et al, 2012a
21	280922	281514	Doan et al, 2012a
21	711218	5053770	Dupuis et al, 2013, Doan et al, 2012a, Doan et al, 2012b, Metzger et al, 2013, Wang et al 2014, this study
21	8453609	8487022	Dupuis et al, 2013
21	8879458	9232014	Metzger et al, 2013
21	10792944	10917532	Doan et al, 2012a, Doan et al, 2012b
21	11636787	11637083	Doan et al, 2012a
21	12122541	12170259	Doan et al, 2012b, Wang et al 2014
21	12938863	13001759	This study
21	15223270	15346898	Doan et al, 2012a, Metzger et al, 2013
21	16516935	17295606	Doan et al, 2012b
21	18395289	18536274	Doan et al, 2012b
21	18811395	18814925	Metzger et al, 2013, Dupuis et al, 2013
21	18960857	19035089	Dupuis et al, 2013
21	22358111	22358828	Doan et al, 2012a
21	23358420	23383825	Dupuis et al, 2013
21	25269568	25274849	Doan et al, 2012a
21	27888900	28335214	Doan et al, 2012b, Metzger et al, 2013
21	31684806	31841466	Doan et al, 2012b, Dupuis et al, 2013
21	33134454	36758243	Doan et al, 2012a, Metzger et al, 2013, Dupuis et al, 2013
21	37245803	37287979	Dupuis et al, 2013
21	39789736	42820265	Metzger et al, 2013, Dupuis et al, 2013
21	46209212	46209558	Doan et al, 2012a
21	46711385	46922829	Doan et al, 2012a
21	47338425	47355777	Doan et al, 2012b
21	53922559	53924421	Doan et al, 2012a
21	56095987	57654847	Doan et al, 2012a, Metzger et al, 2013
22	775096	776777	Doan et al, 2012a
22	2020071	2030390	Doan et al, 2012a
22	2134276	2148778	Doan et al, 2012a
22	2315981	2322481	Wang et al 2014
22	2493448	2554255	Dupuis et al, 2013
22	2562999	2836959	Doan et al, 2012a
22	5038800	5105100	Doan et al, 2012b
22	5268548	5383622	Dupuis et al, 2013
22	5432245	5432556	Doan et al, 2012a
22	6517290	6543810	Doan et al, 2012b
22	7233094	7233323	Doan et al, 2012a
22	10659714	10893090	Doan et al, 2012b
22	10932117	10958238	This study
22	11207167	11820019	Doan et al, 2012a
22	12129758	12130080	Doan et al, 2012a
22	12929717	12980228	Dupuis et al, 2013
22	13811557	14025949	Metzger et al, 2013
22	15434589	15483680	Dupuis et al, 2013
22	17424506	17430881	Doan et al, 2012a
22	19219694	19220772	Doan et al, 2012a
22	19297278	19547892	Doan et al, 2012b
22	20037733	24046387	Dupuis et al, 2013, Doan et al, 2012a, Doan et al, 2012b, Metzger et al, 2013, Wang et al 2014, this study
22	24119345	24191343	Doan et al, 2012a
22	24663226	24664308	Doan et al, 2012a
22	25168412	25257554	Doan et al, 2012a
22	27492141	27492549	Doan et al, 2012a
22	27752979	27827795	Dupuis et al, 2013
22	28194027	28931459	Metzger et al, 2013
22	31742284	31746476	Doan et al, 2012a
22	33098209	39710346	Dupuis et al, 2013, Doan et al, 2012a, Doan et al, 2012b, Metzger et al, 2013, Wang et al 2014, this study
22	42032610	42042210	Wang et al 2014
22	45694662	45749595	Metzger et al, 2013
22	47060122	49944830	Doan et al, 2012a, Metzger et al, 2013
23	2702	275355	Doan et al, 2012a, Dupuis et al, 2013, Metzger et al, 2013
23	2971832	4063950	Doan et al, 2012a
23	4624148	4630754	Doan et al, 2012a
23	4729518	4739287	Dupuis et al, 2013
23	5007402	5015752	Wang et al 2014
23	5768386	6142966	Dupuis et al, 2013, Doan et al, 2012a, Doan et al, 2012b, Wang et al 2014, this study
23	6284614	6425213	Dupuis et al, 2013
23	7331191	8734195	Dupuis et al, 2013, Doan et al, 2012a, Doan et al, 2012b, Metzger et al, 2013, Wang et al 2014, this study
23	9304701	10355601	Doan et al, 2012a, Doan et al, 2012b
23	10637672	11547624	Doan et al, 2012a
23	12913740	12945241	This study
23	16302756	16397289	Dupuis et al, 2013
23	16945569	17100602	Metzger et al, 2013, Dupuis et al, 2013
23	18002010	18254863	Doan et al, 2012a, Doan et al, 2012b, Dupuis et al, 2013
23	25068408	25157805	This study
23	27526210	27536180	Wang et al 2014
23	29305683	29334199	Dupuis et al, 2013
23	29970005	30937229	Dupuis et al, 2013, Doan et al, 2012a, Metzger et al, 2013, Wang et al 2014
23	31505334	32741939	Metzger et al, 2013, Wang et al 2014
23	35590067	35628953	This study
23	35814091	35987901	Metzger et al, 2013
23	37354130	37354461	Doan et al, 2012a
23	37630447	37630804	Dupuis et al, 2013
23	38443522	38452086	Wang et al 2014
23	40085154	40153090	Doan et al, 2012a, Doan et al, 2012b, Wang et al 2014, this study
23	40303515	40356058	This study
23	42273537	42287705	Doan et al, 2012a
23	42919317	43408006	Metzger et al, 2013
23	45161460	45172621	Wang et al 2014
23	46044997	46054547	Wang et al 2014
23	47584956	47585275	Dupuis et al, 2013
23	47780596	48104343	Metzger et al, 2013
23	49179480	49179816	Doan et al, 2012a
23	50806961	50807084	Doan et al, 2012a
23	51383486	51383875	Doan et al, 2012a
23	52460740	53311605	Metzger et al, 2013
23	53820458	53827069	Wang et al 2014
23	53853729	55698274	Metzger et al, 2013
24	271743	619940	Doan et al, 2012a
24	1030452	1091510	This study
24	1135574	1727352	Doan et al, 2012b
24	3079572	3505594	Doan et al, 2012a, Doan et al, 2012b
24	4193215	4194033	Doan et al, 2012a
24	4655112	4662931	Doan et al, 2012a
24	7825778	7877376	This study
24	7904451	7908956	Dupuis et al, 2013
24	11117284	11142002	Doan et al, 2012b
24	12924870	13623980	Doan et al, 2012a, Doan et al, 2012b
24	13702903	13726613	Dupuis et al, 2013
24	13910912	13988805	Dupuis et al, 2013
24	15210294	15349878	Doan et al, 2012b
24	16204830	16707914	Doan et al, 2012b, this study
24	16894423	16990120	Metzger et al, 2013
24	20934692	21142614	Doan et al, 2012b
24	25814318	25815658	Doan et al, 2012a
24	27656238	28204834	Dupuis et al, 2013
24	28266078	28275875	Wang et al 2014
24	28564090	28682383	Dupuis et al, 2013
24	32416012	32628728	Metzger et al, 2013, Dupuis et al, 2013
24	34418868	34419342	Doan et al, 2012a
24	35847276	35875578	Dupuis et al, 2013
24	36019120	36019775	Doan et al, 2012a
24	38293317	38301718	Wang et al 2014
24	38319415	38414894	Dupuis et al, 2013, Metzger et al, 2013, Wang et al 2014, this study
24	38669438	38682767	Wang et al 2014
24	41033593	41035832	Dupuis et al, 2013
24	42379627	42672141	Metzger et al, 2013
24	42834900	42838005	Doan et al, 2012a
24	42863442	42863956	Doan et al, 2012a
24	44688141	44978135	Metzger et al, 2013
24	45592333	45831667	Metzger et al, 2013
24	46407316	46707155	Metzger et al, 2013
24	46739941	46748329	Wang et al 2014
25	1108614	1117002	Doan et al, 2012b
25	1616052	1771059	Doan et al, 2012a, Doan et al, 2012b
25	2190051	2218080	Doan et al, 2012a
25	2534574	2558340	Doan et al, 2012b
25	2996811	3028209	Dupuis et al, 2013
25	3928788	3968959	Wang et al 2014
25	3987596	4130022	Doan et al, 2012a, Doan et al, 2012b
25	4468008	4484784	Doan et al, 2012b
25	4954941	4968824	This study
25	6528660	6559416	Doan et al, 2012b
25	8051850	9362252	Doan et al, 2012b, Metzger et al, 2013
25	10774242	10864531	Doan et al, 2012a
25	11926338	11938920	Doan et al, 2012b
25	12709005	12709405	Doan et al, 2012a
25	16274024	16285278	Wang et al 2014
25	16489352	16560013	Dupuis et al, 2013
25	17564922	17703603	Dupuis et al, 2013, Wang et al 2014, this study
25	17955032	18141741	Dupuis et al, 2013, Wang et al 2014, this study
25	18481781	18574374	Dupuis et al, 2013
25	18860537	18971635	Doan et al, 2012a, Dupuis et al, 2013
25	19146697	19163997	Wang et al 2014
25	24368538	24375528	Doan et al, 2012b
25	25249663	25309442	Doan et al, 2012b, Dupuis et al, 2013
25	25692107	25692455	Doan et al, 2012a
25	26274719	27125754	Dupuis et al, 2013, Doan et al, 2012a, Doan et al, 2012b, Metzger et al, 2013, Wang et al 2014
25	29618659	29684315	Dupuis et al, 2013, Metzger et al, 2013
25	30948674	31493936	Metzger et al, 2013, Wang et al 2014
25	32035170	32078508	Doan et al, 2012b
25	33107226	33109195	Doan et al, 2012a
25	33241747	39090329	Dupuis et al, 2013, Doan et al, 2012a, Doan et al, 2012b, Metzger et al, 2013, Wang et al 2014
26	32742	33604	Doan et al, 2012a
26	52232	357957	Dupuis et al, 2013, Wang et al 2014
26	2175232	2175599	Doan et al, 2012a
26	2645793	2674770	This study
26	2830688	2865469	Wang et al 2014
26	2942000	2972786	Dupuis et al, 2013
26	6538231	6643399	Metzger et al, 2013, Dupuis et al, 2013
26	7202045	7255441	This study
26	12597029	12678318	This study
26	13391944	13474118	Dupuis et al, 2013
26	13590953	13601003	Wang et al 2014
26	14662932	14854637	Doan et al, 2012b, Wang et al 2014, this study
26	17252368	17325508	Dupuis et al, 2013
26	17942353	18612443	Metzger et al, 2013, Dupuis et al, 2013
26	18798082	19066787	Dupuis et al, 2013, this study
26	21312489	21381972	Dupuis et al, 2013
26	21953438	21966441	Wang et al 2014
26	22126353	22672137	Metzger et al, 2013
26	25045181	25045560	Dupuis et al, 2013
26	25701957	25935933	Doan et al, 2012a
26	26883163	26924886	Dupuis et al, 2013
26	27518227	27524583	Wang et al 2014
26	28446287	28500869	Dupuis et al, 2013
26	32398153	32582557	Wang et al 2014, this study
26	33345001	33783422	Doan et al, 2012b, Dupuis et al, 2013
26	35212041	35495431	Doan et al, 2012b
26	37233957	37329333	Dupuis et al, 2013
26	37891436	37897862	Wang et al 2014
26	39081069	41229124	Metzger et al, 2013, Wang et al 2014
26	41296506	41745803	Doan et al, 2012a
27	41769	258452	Dupuis et al, 2013
27	414226	14319372	Dupuis et al, 2013, Doan et al, 2012a, Doan et al, 2012b, Metzger et al, 2013, Wang et al 2014
27	15798859	15799860	Doan et al, 2012a
27	17178274	23545062	Dupuis et al, 2013, Doan et al, 2012b, Metzger et al, 2013, this study
27	24287352	39932455	Dupuis et al, 2013, Doan et al, 2012a, Metzger et al, 2013, Wang et al 2014, this study
28	151	5151208	Doan et al, 2012b, Metzger et al, 2013, Wang et al 2014
28	5942749	13916114	Doan et al, 2012a, Metzger et al, 2013, Wang et al 2014
28	14108681	14681697	Dupuis et al, 2013, Metzger et al, 2013
28	15716878	15753564	This study
28	16674286	16683495	Dupuis et al, 2013
28	18883713	18925688	Doan et al, 2012b
28	20283704	20322526	This study
28	23561407	24446240	Doan et al, 2012b
28	27702482	27702913	Doan et al, 2012a
28	28107669	28367173	Metzger et al, 2013
28	29939928	30020520	Doan et al, 2012b
28	30075005	30081955	Wang et al 2014
28	30220749	46147177	Dupuis et al, 2013, Doan et al, 2012a, Doan et al, 2012b, Metzger et al, 2013, Wang et al 2014, this study
29	78772	1287312	Dupuis et al, 2013, Doan et al, 2012a, Doan et al, 2012b, Metzger et al, 2013
29	3009917	3092437	Doan et al, 2012b
29	4654128	4664443	Doan et al, 2012b
29	4942948	5586604	Doan et al, 2012b
29	5666076	5733601	Dupuis et al, 2013
29	7199694	7209456	Wang et al 2014
29	8455717	8480040	This study
29	8565963	8611891	Dupuis et al, 2013
29	8747120	8753309	Doan et al, 2012b
29	9907412	9913825	Wang et al 2014
29	10737915	10750293	Doan et al, 2012b
29	13106275	13115055	Wang et al 2014
29	13298563	13316943	Doan et al, 2012a
29	13540681	13541017	Doan et al, 2012a
29	14463693	14585410	Doan et al, 2012b
29	14591153	14604752	Doan et al, 2012a
29	16200670	16335779	Dupuis et al, 2013
29	18222052	18335246	Metzger et al, 2013
29	19194251	19201104	Wang et al 2014
29	19722280	19728469	Doan et al, 2012b
29	21495019	21601595	This study
29	24016990	25355633	Metzger et al, 2013, Wang et al 2014
29	28203273	28225966	Doan et al, 2012b
29	28244988	28590765	Metzger et al, 2013
29	28639992	29320084	Dupuis et al, 2013, Doan et al, 2012a, this study
30	28004	750427	Metzger et al, 2013
30	1127952	2496898	Doan et al, 2012a, Doan et al, 2012b, Metzger et al, 2013, this study
30	2776266	2777185	Doan et al, 2012a
30	4581186	4594614	Doan et al, 2012b
30	5337630	5355534	Doan et al, 2012b
30	5695710	5738232	Doan et al, 2012b
30	5968746	5975460	Doan et al, 2012b
30	6264325	6321369	Doan et al, 2012a
30	6335778	6550626	Doan et al, 2012b
30	6640213	7430735	Doan et al, 2012b, Metzger et al, 2013
30	8179890	8457402	Doan et al, 2012b, Metzger et al, 2013
30	8472946	12352660	Dupuis et al, 2013, Doan et al, 2012a, Doan et al, 2012b, Metzger et al, 2013, this study
30	12447756	12510420	Doan et al, 2012a, Doan et al, 2012b
30	13446880	13565090	Dupuis et al, 2013
30	15052775	15104826	Dupuis et al, 2013
30	15952464	15983796	Doan et al, 2012b
30	17054598	17084652	Dupuis et al, 2013
30	17465352	17474304	Doan et al, 2012b
30	17940414	17976581	This study
30	18941430	19963284	Dupuis et al, 2013, Doan et al, 2012a, Metzger et al, 2013
30	20023386	20032338	Doan et al, 2012b
30	20412866	20413139	Metzger et al, 2013
30	20499484	20500654	Dupuis et al, 2013
30	24398152	24603312	Dupuis et al, 2013
30	24635904	24653808	Doan et al, 2012b
30	24741587	24874191	This study
30	25155848	25156068	Doan et al, 2012a
30	25660908	25681050	Doan et al, 2012b
30	26130888	26144316	Doan et al, 2012b
30	26250425	26267325	Doan et al, 2012a
30	27410619	30051326	Dupuis et al, 2013, Doan et al, 2012a, Doan et al, 2012b, Metzger et al, 2013
31	883097	985478	Doan et al, 2012a
31	1082730	1086470	Doan et al, 2012b
31	1838210	1843820	Doan et al, 2012b
31	2012120	2019600	Doan et al, 2012b
31	2103573	2104526	Doan et al, 2012a
31	2333760	2339370	Doan et al, 2012b
31	4829031	5085857	Metzger et al, 2013, Dupuis et al, 2013
31	5553625	5597748	This study
31	6023270	6034490	Doan et al, 2012b
31	8225583	8227054	Dupuis et al, 2013
31	9570660	9578140	Doan et al, 2012b
31	9688131	9865005	Dupuis et al, 2013
31	10299644	10457040	Doan et al, 2012a, Doan et al, 2012b
31	10470130	10640300	Doan et al, 2012b
31	11274230	11277970	Doan et al, 2012b
31	11290101	11304886	Dupuis et al, 2013
31	11852511	11903912	Dupuis et al, 2013
31	12363898	12778909	Doan et al, 2012b, Dupuis et al, 2013
31	13349930	13357410	Doan et al, 2012b
31	13882880	13892230	Doan et al, 2012b
31	14021260	14101670	Doan et al, 2012b
31	14215740	14221350	Doan et al, 2012b
31	14320460	14331680	Doan et al, 2012b
31	14354120	14361600	Doan et al, 2012b
31	14408350	14413960	Doan et al, 2012b
31	14874592	14874823	Doan et al, 2012a
31	15521000	15530350	Doan et al, 2012b
31	16104045	16104502	Doan et al, 2012a
31	16811300	16822520	Doan et al, 2012b
31	16882360	16893580	Doan et al, 2012b
31	17011390	17241400	Doan et al, 2012b
31	17899640	17905250	Doan et al, 2012b
31	17905592	18089361	Doan et al, 2012b, Dupuis et al, 2013
31	18389580	18397060	Doan et al, 2012b
31	18468120	18475600	Doan et al, 2012b
31	18956190	18963670	Doan et al, 2012b
31	19912893	19939685	Doan et al, 2012a
31	20186650	20192260	Doan et al, 2012b
31	20255840	20265190	Doan et al, 2012b
31	20287630	20295110	Doan et al, 2012b
31	21020670	21026280	Doan et al, 2012b
31	21841600	21847210	Doan et al, 2012b
31	21873390	21880870	Doan et al, 2012b
31	22011770	22017380	Doan et al, 2012b
31	22891972	22950057	Dupuis et al, 2013
31	23180520	23186130	Doan et al, 2012b
31	23421750	23427360	Doan et al, 2012b
31	23485330	23490940	Doan et al, 2012b
31	23662980	23668590	Doan et al, 2012b
31	23869434	24662405	Metzger et al, 2013
31	24757997	24782446	This study
Un	96499	97618	This study
Un	177167	178945	This study
Un	225271	226799	This study
Un	240057	241569	This study
Un	282398	283447	This study
Un	417657	419288	This study
Un	529207	531455	This study
Un	661467	685546	This study
Un	731855	737523	This study
Un	843672	846800	This study
Un	938425	939983	This study
X	34725	70176	This study
X	745504	745816	Doan et al, 2012a
X	2100043	2202022	This study
X	6379799	6380140	Doan et al, 2012a
X	11052586	11052986	Doan et al, 2012a
X	15515875	15820084	Doan et al, 2012a
X	20097575	20906974	Doan et al, 2012a
X	21476955	21506632	This study
X	25583344	25613113	This study
X	26821553	27385979	Doan et al, 2012a
X	41187499	41328773	This study
X	46912103	46955406	Doan et al, 2012a
X	48311354	48312171	Doan et al, 2012a
X	52596720	52635885	Doan et al, 2012a
X	56399229	56623674	Doan et al, 2012a
X	58850605	58894703	Doan et al, 2012a
X	60625146	60635842	Doan et al, 2012a
X	63987418	64036048	This study
X	73993548	75850082	Doan et al, 2012a, this study
X	77811569	78008974	This study
X	81919144	81926918	Doan et al, 2012a
X	83170671	83222332	This study
X	83868660	84057358	This study
X	84499355	84553324	Doan et al, 2012a
X	84764735	84992412	Doan et al, 2012a
X	86027016	86335107	Doan et al, 2012a
X	92090270	92204304	This study
X	106144010	106146388	Doan et al, 2012a
X	111311220	111361774	Doan et al, 2012a, this study
X	116859854	117607254	Doan et al, 2012a
X	118899089	118911852	Doan et al, 2012a
