# Supplementary material for: Copy Number Variation in the Horse Genome
Source: PLoS Genet. 2014 Oct 23;10(10):e1004712. doi: 10.1371/journal.pgen.1004712 (PMC4207638; doi:10.1371/journal.pgen.1004712)
Supplement: Table S11 — Details of validation of 19 selected CNVRs by qPCR. (XLSX) [file pgen.1004712.s015.xlsx]

## Sheet: Table S11_qPCR details
Table S11: Details of validation of 19 selected CNVRs by qPCR
Chr	Start	Stop	CNV Size	Probe ID	CNV type	Discovery Breeds and the number of horses tested by qPCR	p-values	Gene symbol	Reference
1	154902018	156985596	2083578	G_1_155363729	Loss	Thoroughbred-2, Akhal-Teke-2, Mongolian-5, Clydesdale-5	Clydesdale - 0.007, Mongolian-6e-4	OR	Doan et al, 2012a, Doan et al, 2012b, Dupuis et al, 2013, Metzger et al, 2013, Wang et al 2014, this study,
1	158858121	160216474	1358353	G_1_159058303	Loss	Thoroughbred-2, Quarter Horse-3	Quarter Horse - 0.01	OR	Doan et al 2012a, Doan et al 2012b, Dupuis et al 2013, Wang et al 2014, this study
1	184294777	184310809	16032	G_1_184294977	Loss	Thoroughbred-2, American Miniature-2	American Miniature - 0.01	MAP2K1	Novel, this study
2	18438900	18445935	7035	E_2_18439100	Gain	Thoroughbred-2, Quarter Horse-2, Percheron-2	Percheron - 6e-6	PABPC4 , SNORA55	Novel, this study
2	107843727	107956852	113125	G_2_107943355	Gain		Akhal-Teke/Thoroughbred, Akhal -Teke/Quarter Horse - 0.02, Akhal-Teke/Clydesdale - 0.009	ARHGAP20	Doan et al, 2012a, Doan et al 2012b, Dupuis et al 2013, this study
5	99124162	99138499	14337	Gs_5_99128424	Loss	Thoroughbred-2, Quarter Horse-2, Friesian-19	Friesian- 0.03	intergenic	Wang et al 2014, this study
7	74885505	74911413	25908	G_7_74887990	Loss	Thoroughbred-2, Quarter Horse-3, Swiss Warmblood-4	Swiss Warmblood - 0.46	OR	Doan et al 2012a, Metzger et al, 2013, Wang et al 2014, this study
9	833013	847731	14718	Gs_9_845249	Loss	Thoroughbred-2, Percheron-2, Exmoor-7	Exmoor - 0.04	intergenic	Novel, this study
9	30035004	30068185	33181	G_9_30035204	Loss	Thoroughbred-2, Quarter Horse-2, American Miniature-16	American Miniature - 0.03	intergenic	Novel, this study
10	58933911	58948759	14848	G_10_58934111	Loss	Thoroughbred-2, American Miniature-2	American Miniature - 0.04	CEP57L1	Novel, this study
10	77901852	77957493	55641	E_10_77957229	Loss	Thoroughbred-2, Sorraia-8	Sorrai a- 0.01	ENPP	Novel, this study
14	92768708	92780221	11513	Eic_14_92774449	Gain	Thoroughbred-2, Akhal-Teke-2, Exmoor-5	Exmoor - 0.001, Akhal-Teke - 0.006	OR	Dupuis et al, 2013, Doan et al, 2012a, Metzger et al, 2013, Wang et al 2014, this study
17	18834382	19076884	242502	G_17_18840001	Loss	Thoroughbred-2, Quarter Horse-2, Mongolian-10	Mongilian - 1e-4	TPTE2, THSD1, VPS36	Doan et al 2012b, Metzger et al, 2013, this study
17	31131790	31213023	81233	G_17_31131990	Loss	Thoroughbred-2, Friesian-24	Friesian - 6e-6	intergenic	Dupuis et al, 2013, Doan et al 2012a, Doan et al 2012b, Metzger et al, 2013, Wang et al 2014 , this study
18	9601756	9620412	18656	G_18_9601956	Loss	Thoroughbred-2, Quarter Horse-2, American Miniature-2, Exmoor-2, Belgian-2, Mongolian-2	American Miniature - 1e-6, Exmoor - 1e-6, Mongolian - 2e-6, Belgian - 8e-4	intergenic	Dupuis et al, 2013, Doan et al 2012a, Doan et al 2012b, Metzger et al, 2013, Wang et al 2014 , this study
20	24841534	24846103	4569	Eic_20_24841849	Loss	Thoroughbred-2, Quarter Horse-3, Akhal-Teke-2, Belgian-2, Caspian-2, Standardbred- 2	Belgian - 0.01, Akhal -Teke- 0.01, Caspian - 0.009, Standardbred -0.03	OR	Wang et al 2014, this study
20	32093989	32437216	343227	G_20_32208360	Loss	Thoroughbred-2, Quarter Horse-3, Swiss Warmblood-4	Swiss Warmblood - 0.04	pseudogene	Dupuis et al, 2013, Doan et al, 2012a, Doan et al, 2012b, Metzger et al, 2013, Wang et al 2014, this study
27	37367353	37373377	6024	Gs_27_37371896	Complex	Thoroughbred-2, Sorraia-3, Mongolian-5, Przewalski's Horse -2, Belgian-2, Clydesdale-2, Exmoor-2, Caspian-2, Percheron-2, Swiss Warmblood-2 and American Miniature-2	Sorraia - 0.01, Mongolian -0.001, Przewalski's Horse - 8e-5, Belgian - 9e-4, Clydesdal e- 0.002, Exmoor - 0.003, Caspian - 0.002, Percheron - 0.005, Swiss Warmblood - 0.1, American Miniature - 0.001	CSMD1	Doan et al, 2012a, Dupuis et al, 2013, Metzger et al, 2013, Wang et al 2014, this study
28	33574146	33604152	30006	G28_33574346	Loss	Thoroughbred-2, Quarter Horse-2, Exmoor-2, American Miniature-2	Quarter Horse - 4e-5, American Miniature - 1e-5, Exmoor -5e-5	APOL3	Dupuis et al, 2013, Doan et al, 2012a, Doan et al, 2012b, Metzger et al, 2013, Wang et al 2014, this study
