# Supplementary material for: Copy Number Variation in the Horse Genome
Source: PLoS Genet. 2014 Oct 23;10(10):e1004712. doi: 10.1371/journal.pgen.1004712 (PMC4207638; doi:10.1371/journal.pgen.1004712)
Supplement: Table S12 — List of horse breeds studied for CNVs. (XLSX) [file pgen.1004712.s016.xlsx]

## Sheet: Table S12_Breeds studied 
Table S12. List of horse breeds studied for CNVs
Breed	Reference
Abaga horse	Wang et al. 2014
Akhal-Teke	This study
American Miniature Horse	Doan et al. 2012a, this study
American Quarter Horse	Doan et al. 2012a, Doan et al. 2012b, this study
Andalusian	Doan et al. 2012a
Anglo-Arabian	Metzger et al. 2013
Arabian	Doan et al. 2012a, Metzger et al. 2013, this study
Arabian (Shagya)	Doan et al. 2012a
Belgian Draft	This study
Brandenburger	Metzger et al. 2013
Caspian Pony	This study
Clydesdale	This study
American Baskhir Curly	Doan et al. 2012a
Debao	Wang et al. 2014
Exmoor	This study
Fell Pony	This study
Friesian	This study
German Riding Pony	Metzger et al. 2013
Gypsy Vanner	Doan et al. 2012a
Hanoverian	Doan et al. 2012a, Metzger et al. 2013
Hegu	Wang et al. 2014
Holsteiner	Metzger et al. 2013
Hungarian	Doan et al. 2012a
Kasakh	Wang et al. 2014
Lucitano	Doan et al. 2012a, Metzger et al. 2013
Maremanno	Metzger et al. 2013
Mongolian Native	Wang et al. 2014, this study
Oldenburg	Metzger et al. 2013
Paso Fino	Doan et al. 2012a
Percheron	This study
Peruvian Paso	Doan et al. 2012a
Rhinelander	Metzger et al. 2013
Rhenish-German Cold Blood	Metzger et al. 2013
Selle Francais	Metzger et al. 2013
Shire	Doan et al. 2012a
Sorraia	This study
Standardbred	This study
Swiss Warmblood	This study
Thoroughbred	Doan et al. 2012a, Dupuis et al. 2012, Metzger et al. 2013, Wang et al. 2014, this study
Trakehner	Metzger et al. 2013
Welsh-Arabian pony	Doan et al. 2012a
Westphalian	Metzger et al. 2013
Zweibrücker	Metzger et al. 2013
Przewalski horse	Metzger et al. 2013, this study
*No individual breeds were specified by Dupuis and colleagues (2012) where horses were classified as ponies, trotters, warmblood or draft breeds.
